# Supplementary material for: AI‐Assisted Drug Re‐Purposing for Human Liver Fibrosis
Source: Adv Sci (Weinh). 2025 Sep 14;12(44):e08751. doi: 10.1002/advs.202508751 (PMC12667525; doi:10.1002/advs.202508751)
Supplement: Supplementary file 2 — Supplemental Tables [file ADVS-12-e08751-s003.xlsx]

## Sheet: Table S1 anti-fibrosis drugs
Drug	Target	Clinical Trial	working concentration	Enroll criteria
PFI-3	SMARCA2/4		10 mM	Researcher
SB202190	p38		10 mM	Researcher
CHIR-99021 (Laduviglusib)	GSK3b		3 mM	Researcher
GSK126	EZH2	Terminated	10 mM	Researcher
GSK503	EZH2		10 mM	Researcher
GSK3685032	DNMT1		10 mM	LLM
Galunisertib	ALK5	Yes	10 mM	Researcher
SB431542	ALK5		10 mM	Researcher
Vorinostat (SAHA)	HDAC	Yes	1 mM	LLM
ZEN-3694	BET	Yes	2 mM	LLM
(+)-JQ-1	BET		1 mM	LLM
I-BET-762 (Molibresib)	BET	Withdrawn	2 mM	LLM
SB525334	ALK5		10 mM	Researcher
Glitazone	PPAR-gamma		10 mM	Researcher
A83-01	ALK5		10 mM	Researcher
LY2090314	GSK3b		3 mM	Researcher
BIO	GSK3b		3 mM	Researcher
Imatinib	PDGFRbi		10 mM	Researcher
PD0325901	MEK		1 mM	Researcher
Nintedanib	VEGFR1/2/3, FGFR1/2/3 , PDGFRα/β		10 mM	Researcher
Perfenidone	CCL2 / CCL12		10 mM	Researcher
PI-103	PI3K , mTOR		50 nM	Researcher
LDN 193189	BMP type I receptor (BMP I)		250 nM	Researcher
IWR-1	Wnt/β-catenin		1 mM	Researcher
Rapamycin	mTOR		10 mM	Researcher

## Sheet: Table S2 GFs and SM
Name	Company	catalog	Location
Matrigel	BD	354234	Milpitas, CA
BMP-4 (carrier-free)	biolegend	795606	San Diego, CA
Thiazovivin	medchemexpress	HY-13257	Monmouth Junction, NJ
PFI-3	medchemexpress	HY-12409	Monmouth Junction, NJ
(+)-JQ-1	medchemexpress	HY-13030	Monmouth Junction, NJ
Galunisertib	medchemexpress	HY-13226	Monmouth Junction, NJ
GSK126	medchemexpress	HY-13470	Monmouth Junction, NJ
GSK503	medchemexpress	HY-12856	Monmouth Junction, NJ
Ipatasertib	medchemexpress	HY-15186	Monmouth Junction, NJ
Alantolactone	medchemexpress	HY-N0038	Monmouth Junction, NJ
I-BET-762 (Molibresib)	medchemexpress	HY-13032	Monmouth Junction, NJ
PFI-3	medchemexpress	HY-12409	Monmouth Junction, NJ
(+)-JQ-1	medchemexpress	HY-13030	Monmouth Junction, NJ
Galunisertib	medchemexpress	HY-13226	Monmouth Junction, NJ
GSK126	medchemexpress	HY-13470	Monmouth Junction, NJ
GSK503	medchemexpress	HY-12856	Monmouth Junction, NJ
Ipatasertib	medchemexpress	HY-15186	Monmouth Junction, NJ
Alantolactone	medchemexpress	HY-N0038	Monmouth Junction, NJ
I-BET-762 (Molibresib)	medchemexpress	HY-13032	Monmouth Junction, NJ
Sirolimus (Rapamycin)	medkoo	100766	Durham, NC
Imatinib mesylate	medkoo	100470	Durham, NC
FGF10	Peprotech	100-26	Cranbury, NJ
BMP-4	peprotech	120-05	Cranbury, NJ
OSM	Peprotech	300-10	Cranbury, NJ
A-83-01	Santa Cruz Biotechnology	sc-203791	Santa Cruz, CA
PD0325901	Santa Cruz Biotechnology	sc-205427	Santa Cruz, CA
SB431542	selleckchem	S1067	Houston, TX
SB202190 (FHPI)	selleckchem	S1077	Houston, TX
DAPT (GSI-IX)	selleckchem	S2215	Houston, TX
LDN-193189	selleckchem	S2618	Houston, TX
SAG	selleckchem	S7779	Houston, TX
IWR1-en	selleckchem	S7086	Houston, TX
GSK3685032	selleckchem	E1046	Houston, TX
Vorinostat	selleckchem	S1047	Houston, TX
ZEN-3694	selleckchem	E1517	Houston, TX
GSK3685032	selleckchem	E1046	Houston, TX
Vorinostat	selleckchem	S1047	Houston, TX
ZEN-3694	selleckchem	E1517	Houston, TX
SB525334	sigmaaldrich	S8822-5MG	St. Louis, MO
Glitazone	sigmaaldrich	CDS021593-50MG	St. Louis, MO
SB525334	sigmaaldrich	S8822-5MG	St. Louis, MO
Glitazone	sigmaaldrich	CDS021593-50MG	St. Louis, MO
FGF2	sinobiological	10014-HNAE	Newark, DE
Activin A	sinobiological	10429-HNAH	Newark, DE
EGF	sinobiological	10605-HNAE	Newark, DE
HGF	sinobiological	10463-HNAS	Newark, DE
FGF10	sinobiological	10573-HNAE	Newark, DE
TGF beta 1	sinobiological	10804-HNAC	Newark, DE
PI-103	Tocris	2930	Minneapolis, MN
CHIR99021	Tocris	4423	Minneapolis, MN

## Sheet: Table S3 primary abs
target	name	Dilution	vendor	catalog
CK8	Krt8 Antibody	200	DSHB	(TROMA-I)
COL1	Anti-Collagen I antibody	1:100	ABCAM	(ab34710)
GFP	GFP Tag Polyclonal Antibody	200-2000	thermofisher	A-11122
GFP	GFP Antibody (B-2):	50	scbt	sc-9996
GS	Anti-Glutamine Synthetase	1000	sigma	G2781-100UL
HNF4A	HNF4a (C-19)	100	SantaCruz	sc6556
HNF4A	HNF4A	1/250	Abcam	ab199431
Ki67	Ki-67 Antibody (H-300):	50	SANTA CRUZ	sc-15402
Ki67	Ki-67 (8D5) Mouse mAb #9449	50	cellsignal	9449S
Par-1	Hepatocyte Specific Antigen (Hep Par-1) (OCH1E5)	100	cellmarque	264M-94
SOX9	Human SOX9 Antibody	1000	R&D	AF3075-SP
TIMP1	TIMP1 Monoclonal Antibody (102D1)	250	thermofisher	MS608PABX
ZO-1	ZO-1	100	LIFE	339100
ZO-1	ZO-1	250	life	402200
CDH11	CDH11	1000	R&D	AF1790
A1AT	α-1-Antitrypsin	1:800-1:1600	DAKO	A001202
AFP	polyclonal Rabbit Anti-Human Alpha-1-Fetoprotein	1/500	DAKO	A000829-2
ALB	Human Albumin Antibody	1:200 – 1:2,000	Bethyl	A80-129A
Arginase 1	Arginase-1 (SP156) Rabbit Monoclonal Antibody	100	cellmarque	380R-14
b-Catenn	Non-phospho (Active) β-Catenin	400-800	Cell Signaling Technology	8814
b-Catenn	β-Catenin (D10A8) XP®	100	Cell Signaling Technology	8480
ECAD	Anti-E-Cadherin	500	BD	610182
EpCAM	Purified anti-human CD326 (EpCAM) Antibody	1:100	biolegend	324202
Ezrin	Ezrin	200	DSHB	CPTC-Ezrin-1
CD26	Human DPPIV/CD26 Antibody	1000	R&D	AF1180-SP

## Sheet: Table S4 conjugated antibodies 
Conjugated abs	clone	vendor	Cat #
Alexa Fluor® 647 anti-human CD326 (EpCAM) Antibody	9C4	Biolegend	324212
APC anti-human CD133 Antibody	W6B3C1	Biolegend	397905
APC anti-human CD26 Antibody	BA5b	Biolegend	302709
Alexa Fluor® 647 anti-human CD324 (E-Cadherin) Antibody	67A4	Biolegend	324112
Alexa Fluor® 647 anti-human CD29 Antibody	TS2/16	Biolegend	303017
Alexa Fluor® 647 anti-human CD90 (Thy1) Antibody	50000000000	Biolegend	328115
APC anti-human CD140b (PDGFRβ) Antibody	18A2	Biolegend	323608
