# Supplementary material for: AI‐Assisted Drug Re‐Purposing for Human Liver Fibrosis
Source: Adv Sci (Weinh). 2025 Sep 14;12(44):e08751. doi: 10.1002/advs.202508751 (PMC12667525; doi:10.1002/advs.202508751)
Supplement: Supplementary file 3 — Supporting Information [file ADVS-12-e08751-s002.zip]

Archive with 2 entries (2 files):
- Revised Sup Data File 1.docx
- Revised Sup Data File 2.xlsx
