# Supplementary material for: AI‐Assisted Drug Re‐Purposing for Human Liver Fibrosis
Source: Adv Sci (Weinh). 2025 Sep 14;12(44):e08751. doi: 10.1002/advs.202508751 (PMC12667525; doi:10.1002/advs.202508751)
Supplement: Supplementary file 3 — Supporting Information [file ADVS-12-e08751-s002.zip › Revised Sup Data File 2.xlsx]

## Sheet: S2A
cell# per condition
NC	TGFb1	TGFBR1i_1	TGFBR1i_2	TGFBR1i_3	p38i	GSK3bi	EZH2i_1	EZH2i_2	SMARCA2/4i	PDGFBRi	BRD4i_1	BRD4i_3	HDACi
135048	118302	60056	5909	29459	77500	80381	4712	6867	15323	11440	22337	8998	37494

## Sheet: S2B
cell# per condition per Batch
Batch#	NC	TGFb1	TGFBR1i_1	TGFBR1i_2	TGFBR1i_3	p38i	GSK3bi	EZH2i_1	EZH2i_2	SMARCA2/4i	PDGFBRi	BRD4i_1	BRD4i_3	HDACi
B14	28145	21362	24281	0	14751	27361	27053	0	0	0	0	0	0	0
B15	890	3579	0	0	0	5292	2263	0	0	0	0	0	0	0
B26	9260	10044	4417	0	0	0	0	0	0	0	0	0	0	0
B28	3564	4877	0	0	4360	3228	1203	0	0	0	0	0	0	0
B29	4810	8289	0	0	10348	5246	3482	0	0	0	0	0	0	0
B30	19732	11298	11704	0	0	10503	5674	0	0	0	0	0	0	0
B31	11327	5720	0	5909	0	0	0	4712	6867	4511	0	0	0	0
B32	13863	9218	0	0	0	0	19061	0	0	10812	11440	0	5369	0
B47	5653	6454	0	0	0	0	0	0	0	0	0	4851	0	5318
B50	2724	3113	4767	0	0	4366	5116	0	0	0	0	3718	3629	4607
B51	5665	6164	6618	0	0	5006	6546	0	0	0	0	6243	0	0
B52	5163	4205	2198	0	0	1853	4558	0	0	0	0	0	0	5873
B54	3761	5186	0	0	0	0	0	0	0	0	0	0	0	4480
B55	5850	6471	6071	0	0	8189	5425	0	0	0	0	4815	0	6707
B56	4524	4170	0	0	0	0	0	0	0	0	0	2710	0	3310
B57	7575	4231	0	0	0	6456	0	0	0	0	0	0	0	7199
Batch_old	2542	3921	0	0	0	0	0	0	0	0	0	0	0	0

## Sheet: S2C
	treatment	cell type	Batch	Freq
1	NC	eEC	B14	564
2	TGFb1	eEC	B14	101
3	TGFBR1i_1	eEC	B14	134
4	TGFBR1i_2	eEC	B14	0
5	TGFBR1i_3	eEC	B14	176
6	p38i	eEC	B14	57
7	GSK3bi	eEC	B14	80
8	EZH2i_1	eEC	B14	0
9	EZH2i_2	eEC	B14	0
10	SMARCA2/4i	eEC	B14	0
11	PDGFBRi	eEC	B14	0
12	BRD4i_1	eEC	B14	0
13	BRD4i_3	eEC	B14	0
14	HDACi	eEC	B14	0
15	NC	EC	B14	259
16	TGFb1	EC	B14	446
17	TGFBR1i_1	EC	B14	103
18	TGFBR1i_2	EC	B14	0
19	TGFBR1i_3	EC	B14	59
20	p38i	EC	B14	180
21	GSK3bi	EC	B14	947
22	EZH2i_1	EC	B14	0
23	EZH2i_2	EC	B14	0
24	SMARCA2/4i	EC	B14	0
25	PDGFBRi	EC	B14	0
26	BRD4i_1	EC	B14	0
27	BRD4i_3	EC	B14	0
28	HDACi	EC	B14	0
29	NC	Progenitor	B14	5383
30	TGFb1	Progenitor	B14	2185
31	TGFBR1i_1	Progenitor	B14	5598
32	TGFBR1i_2	Progenitor	B14	0
33	TGFBR1i_3	Progenitor	B14	2484
34	p38i	Progenitor	B14	4245
35	GSK3bi	Progenitor	B14	8944
36	EZH2i_1	Progenitor	B14	0
37	EZH2i_2	Progenitor	B14	0
38	SMARCA2/4i	Progenitor	B14	0
39	PDGFBRi	Progenitor	B14	0
40	BRD4i_1	Progenitor	B14	0
41	BRD4i_3	Progenitor	B14	0
42	HDACi	Progenitor	B14	0
43	NC	preCho	B14	329
44	TGFb1	preCho	B14	123
45	TGFBR1i_1	preCho	B14	179
46	TGFBR1i_2	preCho	B14	0
47	TGFBR1i_3	preCho	B14	446
48	p38i	preCho	B14	177
49	GSK3bi	preCho	B14	38
50	EZH2i_1	preCho	B14	0
51	EZH2i_2	preCho	B14	0
52	SMARCA2/4i	preCho	B14	0
53	PDGFBRi	preCho	B14	0
54	BRD4i_1	preCho	B14	0
55	BRD4i_3	preCho	B14	0
56	HDACi	preCho	B14	0
57	NC	Cho	B14	2669
58	TGFb1	Cho	B14	1696
59	TGFBR1i_1	Cho	B14	1130
60	TGFBR1i_2	Cho	B14	0
61	TGFBR1i_3	Cho	B14	3016
62	p38i	Cho	B14	1566
63	GSK3bi	Cho	B14	1601
64	EZH2i_1	Cho	B14	0
65	EZH2i_2	Cho	B14	0
66	SMARCA2/4i	Cho	B14	0
67	PDGFBRi	Cho	B14	0
68	BRD4i_1	Cho	B14	0
69	BRD4i_3	Cho	B14	0
70	HDACi	Cho	B14	0
71	NC	Hep1	B14	2288
72	TGFb1	Hep1	B14	154
73	TGFBR1i_1	Hep1	B14	2649
74	TGFBR1i_2	Hep1	B14	0
75	TGFBR1i_3	Hep1	B14	204
76	p38i	Hep1	B14	200
77	GSK3bi	Hep1	B14	35
78	EZH2i_1	Hep1	B14	0
79	EZH2i_2	Hep1	B14	0
80	SMARCA2/4i	Hep1	B14	0
81	PDGFBRi	Hep1	B14	0
82	BRD4i_1	Hep1	B14	0
83	BRD4i_3	Hep1	B14	0
84	HDACi	Hep1	B14	0
85	NC	Hep2	B14	1306
86	TGFb1	Hep2	B14	1013
87	TGFBR1i_1	Hep2	B14	950
88	TGFBR1i_2	Hep2	B14	0
89	TGFBR1i_3	Hep2	B14	355
90	p38i	Hep2	B14	1876
91	GSK3bi	Hep2	B14	999
92	EZH2i_1	Hep2	B14	0
93	EZH2i_2	Hep2	B14	0
94	SMARCA2/4i	Hep2	B14	0
95	PDGFBRi	Hep2	B14	0
96	BRD4i_1	Hep2	B14	0
97	BRD4i_3	Hep2	B14	0
98	HDACi	Hep2	B14	0
99	NC	Hep_WNT	B14	2
100	TGFb1	Hep_WNT	B14	20
101	TGFBR1i_1	Hep_WNT	B14	1
102	TGFBR1i_2	Hep_WNT	B14	0
103	TGFBR1i_3	Hep_WNT	B14	2
104	p38i	Hep_WNT	B14	28
105	GSK3bi	Hep_WNT	B14	3
106	EZH2i_1	Hep_WNT	B14	0
107	EZH2i_2	Hep_WNT	B14	0
108	SMARCA2/4i	Hep_WNT	B14	0
109	PDGFBRi	Hep_WNT	B14	0
110	BRD4i_1	Hep_WNT	B14	0
111	BRD4i_3	Hep_WNT	B14	0
112	HDACi	Hep_WNT	B14	0
113	NC	EMT	B14	177
114	TGFb1	EMT	B14	970
115	TGFBR1i_1	EMT	B14	110
116	TGFBR1i_2	EMT	B14	0
117	TGFBR1i_3	EMT	B14	86
118	p38i	EMT	B14	961
119	GSK3bi	EMT	B14	675
120	EZH2i_1	EMT	B14	0
121	EZH2i_2	EMT	B14	0
122	SMARCA2/4i	EMT	B14	0
123	PDGFBRi	EMT	B14	0
124	BRD4i_1	EMT	B14	0
125	BRD4i_3	EMT	B14	0
126	HDACi	EMT	B14	0
127	NC	HSC	B14	4317
128	TGFb1	HSC	B14	620
129	TGFBR1i_1	HSC	B14	2222
130	TGFBR1i_2	HSC	B14	0
131	TGFBR1i_3	HSC	B14	1802
132	p38i	HSC	B14	350
133	GSK3bi	HSC	B14	21
134	EZH2i_1	HSC	B14	0
135	EZH2i_2	HSC	B14	0
136	SMARCA2/4i	HSC	B14	0
137	PDGFBRi	HSC	B14	0
138	BRD4i_1	HSC	B14	0
139	BRD4i_3	HSC	B14	0
140	HDACi	HSC	B14	0
141	NC	MyoF	B14	603
142	TGFb1	MyoF	B14	4750
143	TGFBR1i_1	MyoF	B14	139
144	TGFBR1i_2	MyoF	B14	0
145	TGFBR1i_3	MyoF	B14	235
146	p38i	MyoF	B14	2087
147	GSK3bi	MyoF	B14	898
148	EZH2i_1	MyoF	B14	0
149	EZH2i_2	MyoF	B14	0
150	SMARCA2/4i	MyoF	B14	0
151	PDGFBRi	MyoF	B14	0
152	BRD4i_1	MyoF	B14	0
153	BRD4i_3	MyoF	B14	0
154	HDACi	MyoF	B14	0
155	NC	Mes_In	B14	4648
156	TGFb1	Mes_In	B14	3552
157	TGFBR1i_1	Mes_In	B14	4649
158	TGFBR1i_2	Mes_In	B14	0
159	TGFBR1i_3	Mes_In	B14	3175
160	p38i	Mes_In	B14	6280
161	GSK3bi	Mes_In	B14	11530
162	EZH2i_1	Mes_In	B14	0
163	EZH2i_2	Mes_In	B14	0
164	SMARCA2/4i	Mes_In	B14	0
165	PDGFBRi	Mes_In	B14	0
166	BRD4i_1	Mes_In	B14	0
167	BRD4i_3	Mes_In	B14	0
168	HDACi	Mes_In	B14	0
169	NC	Mes_WNT	B14	765
170	TGFb1	Mes_WNT	B14	772
171	TGFBR1i_1	Mes_WNT	B14	375
172	TGFBR1i_2	Mes_WNT	B14	0
173	TGFBR1i_3	Mes_WNT	B14	516
174	p38i	Mes_WNT	B14	486
175	GSK3bi	Mes_WNT	B14	415
176	EZH2i_1	Mes_WNT	B14	0
177	EZH2i_2	Mes_WNT	B14	0
178	SMARCA2/4i	Mes_WNT	B14	0
179	PDGFBRi	Mes_WNT	B14	0
180	BRD4i_1	Mes_WNT	B14	0
181	BRD4i_3	Mes_WNT	B14	0
182	HDACi	Mes_WNT	B14	0
183	NC	Mes1	B14	0
184	TGFb1	Mes1	B14	0
185	TGFBR1i_1	Mes1	B14	0
186	TGFBR1i_2	Mes1	B14	0
187	TGFBR1i_3	Mes1	B14	0
188	p38i	Mes1	B14	0
189	GSK3bi	Mes1	B14	0
190	EZH2i_1	Mes1	B14	0
191	EZH2i_2	Mes1	B14	0
192	SMARCA2/4i	Mes1	B14	0
193	PDGFBRi	Mes1	B14	0
194	BRD4i_1	Mes1	B14	0
195	BRD4i_3	Mes1	B14	0
196	HDACi	Mes1	B14	0
197	NC	Mes2	B14	0
198	TGFb1	Mes2	B14	0
199	TGFBR1i_1	Mes2	B14	0
200	TGFBR1i_2	Mes2	B14	0
201	TGFBR1i_3	Mes2	B14	0
202	p38i	Mes2	B14	0
203	GSK3bi	Mes2	B14	0
204	EZH2i_1	Mes2	B14	0
205	EZH2i_2	Mes2	B14	0
206	SMARCA2/4i	Mes2	B14	0
207	PDGFBRi	Mes2	B14	0
208	BRD4i_1	Mes2	B14	0
209	BRD4i_3	Mes2	B14	0
210	HDACi	Mes2	B14	0
211	NC	Mesothelia	B14	4835
212	TGFb1	Mesothelia	B14	4960
213	TGFBR1i_1	Mesothelia	B14	6042
214	TGFBR1i_2	Mesothelia	B14	0
215	TGFBR1i_3	Mesothelia	B14	2195
216	p38i	Mesothelia	B14	8868
217	GSK3bi	Mesothelia	B14	867
218	EZH2i_1	Mesothelia	B14	0
219	EZH2i_2	Mesothelia	B14	0
220	SMARCA2/4i	Mesothelia	B14	0
221	PDGFBRi	Mesothelia	B14	0
222	BRD4i_1	Mesothelia	B14	0
223	BRD4i_3	Mesothelia	B14	0
224	HDACi	Mesothelia	B14	0
225	NC	eEC	B15	0
226	TGFb1	eEC	B15	0
227	TGFBR1i_1	eEC	B15	0
228	TGFBR1i_2	eEC	B15	0
229	TGFBR1i_3	eEC	B15	0
230	p38i	eEC	B15	0
231	GSK3bi	eEC	B15	1
232	EZH2i_1	eEC	B15	0
233	EZH2i_2	eEC	B15	0
234	SMARCA2/4i	eEC	B15	0
235	PDGFBRi	eEC	B15	0
236	BRD4i_1	eEC	B15	0
237	BRD4i_3	eEC	B15	0
238	HDACi	eEC	B15	0
239	NC	EC	B15	16
240	TGFb1	EC	B15	96
241	TGFBR1i_1	EC	B15	0
242	TGFBR1i_2	EC	B15	0
243	TGFBR1i_3	EC	B15	0
244	p38i	EC	B15	193
245	GSK3bi	EC	B15	124
246	EZH2i_1	EC	B15	0
247	EZH2i_2	EC	B15	0
248	SMARCA2/4i	EC	B15	0
249	PDGFBRi	EC	B15	0
250	BRD4i_1	EC	B15	0
251	BRD4i_3	EC	B15	0
252	HDACi	EC	B15	0
253	NC	Progenitor	B15	178
254	TGFb1	Progenitor	B15	356
255	TGFBR1i_1	Progenitor	B15	0
256	TGFBR1i_2	Progenitor	B15	0
257	TGFBR1i_3	Progenitor	B15	0
258	p38i	Progenitor	B15	776
259	GSK3bi	Progenitor	B15	444
260	EZH2i_1	Progenitor	B15	0
261	EZH2i_2	Progenitor	B15	0
262	SMARCA2/4i	Progenitor	B15	0
263	PDGFBRi	Progenitor	B15	0
264	BRD4i_1	Progenitor	B15	0
265	BRD4i_3	Progenitor	B15	0
266	HDACi	Progenitor	B15	0
267	NC	preCho	B15	20
268	TGFb1	preCho	B15	18
269	TGFBR1i_1	preCho	B15	0
270	TGFBR1i_2	preCho	B15	0
271	TGFBR1i_3	preCho	B15	0
272	p38i	preCho	B15	75
273	GSK3bi	preCho	B15	0
274	EZH2i_1	preCho	B15	0
275	EZH2i_2	preCho	B15	0
276	SMARCA2/4i	preCho	B15	0
277	PDGFBRi	preCho	B15	0
278	BRD4i_1	preCho	B15	0
279	BRD4i_3	preCho	B15	0
280	HDACi	preCho	B15	0
281	NC	Cho	B15	50
282	TGFb1	Cho	B15	138
283	TGFBR1i_1	Cho	B15	0
284	TGFBR1i_2	Cho	B15	0
285	TGFBR1i_3	Cho	B15	0
286	p38i	Cho	B15	193
287	GSK3bi	Cho	B15	64
288	EZH2i_1	Cho	B15	0
289	EZH2i_2	Cho	B15	0
290	SMARCA2/4i	Cho	B15	0
291	PDGFBRi	Cho	B15	0
292	BRD4i_1	Cho	B15	0
293	BRD4i_3	Cho	B15	0
294	HDACi	Cho	B15	0
295	NC	Hep1	B15	68
296	TGFb1	Hep1	B15	12
297	TGFBR1i_1	Hep1	B15	0
298	TGFBR1i_2	Hep1	B15	0
299	TGFBR1i_3	Hep1	B15	0
300	p38i	Hep1	B15	1
301	GSK3bi	Hep1	B15	0
302	EZH2i_1	Hep1	B15	0
303	EZH2i_2	Hep1	B15	0
304	SMARCA2/4i	Hep1	B15	0
305	PDGFBRi	Hep1	B15	0
306	BRD4i_1	Hep1	B15	0
307	BRD4i_3	Hep1	B15	0
308	HDACi	Hep1	B15	0
309	NC	Hep2	B15	32
310	TGFb1	Hep2	B15	11
311	TGFBR1i_1	Hep2	B15	0
312	TGFBR1i_2	Hep2	B15	0
313	TGFBR1i_3	Hep2	B15	0
314	p38i	Hep2	B15	115
315	GSK3bi	Hep2	B15	8
316	EZH2i_1	Hep2	B15	0
317	EZH2i_2	Hep2	B15	0
318	SMARCA2/4i	Hep2	B15	0
319	PDGFBRi	Hep2	B15	0
320	BRD4i_1	Hep2	B15	0
321	BRD4i_3	Hep2	B15	0
322	HDACi	Hep2	B15	0
323	NC	Hep_WNT	B15	0
324	TGFb1	Hep_WNT	B15	0
325	TGFBR1i_1	Hep_WNT	B15	0
326	TGFBR1i_2	Hep_WNT	B15	0
327	TGFBR1i_3	Hep_WNT	B15	0
328	p38i	Hep_WNT	B15	2
329	GSK3bi	Hep_WNT	B15	0
330	EZH2i_1	Hep_WNT	B15	0
331	EZH2i_2	Hep_WNT	B15	0
332	SMARCA2/4i	Hep_WNT	B15	0
333	PDGFBRi	Hep_WNT	B15	0
334	BRD4i_1	Hep_WNT	B15	0
335	BRD4i_3	Hep_WNT	B15	0
336	HDACi	Hep_WNT	B15	0
337	NC	EMT	B15	16
338	TGFb1	EMT	B15	36
339	TGFBR1i_1	EMT	B15	0
340	TGFBR1i_2	EMT	B15	0
341	TGFBR1i_3	EMT	B15	0
342	p38i	EMT	B15	142
343	GSK3bi	EMT	B15	16
344	EZH2i_1	EMT	B15	0
345	EZH2i_2	EMT	B15	0
346	SMARCA2/4i	EMT	B15	0
347	PDGFBRi	EMT	B15	0
348	BRD4i_1	EMT	B15	0
349	BRD4i_3	EMT	B15	0
350	HDACi	EMT	B15	0
351	NC	HSC	B15	141
352	TGFb1	HSC	B15	279
353	TGFBR1i_1	HSC	B15	0
354	TGFBR1i_2	HSC	B15	0
355	TGFBR1i_3	HSC	B15	0
356	p38i	HSC	B15	168
357	GSK3bi	HSC	B15	4
358	EZH2i_1	HSC	B15	0
359	EZH2i_2	HSC	B15	0
360	SMARCA2/4i	HSC	B15	0
361	PDGFBRi	HSC	B15	0
362	BRD4i_1	HSC	B15	0
363	BRD4i_3	HSC	B15	0
364	HDACi	HSC	B15	0
365	NC	MyoF	B15	7
366	TGFb1	MyoF	B15	1756
367	TGFBR1i_1	MyoF	B15	0
368	TGFBR1i_2	MyoF	B15	0
369	TGFBR1i_3	MyoF	B15	0
370	p38i	MyoF	B15	891
371	GSK3bi	MyoF	B15	39
372	EZH2i_1	MyoF	B15	0
373	EZH2i_2	MyoF	B15	0
374	SMARCA2/4i	MyoF	B15	0
375	PDGFBRi	MyoF	B15	0
376	BRD4i_1	MyoF	B15	0
377	BRD4i_3	MyoF	B15	0
378	HDACi	MyoF	B15	0
379	NC	Mes_In	B15	202
380	TGFb1	Mes_In	B15	661
381	TGFBR1i_1	Mes_In	B15	0
382	TGFBR1i_2	Mes_In	B15	0
383	TGFBR1i_3	Mes_In	B15	0
384	p38i	Mes_In	B15	675
385	GSK3bi	Mes_In	B15	1484
386	EZH2i_1	Mes_In	B15	0
387	EZH2i_2	Mes_In	B15	0
388	SMARCA2/4i	Mes_In	B15	0
389	PDGFBRi	Mes_In	B15	0
390	BRD4i_1	Mes_In	B15	0
391	BRD4i_3	Mes_In	B15	0
392	HDACi	Mes_In	B15	0
393	NC	Mes_WNT	B15	41
394	TGFb1	Mes_WNT	B15	18
395	TGFBR1i_1	Mes_WNT	B15	0
396	TGFBR1i_2	Mes_WNT	B15	0
397	TGFBR1i_3	Mes_WNT	B15	0
398	p38i	Mes_WNT	B15	51
399	GSK3bi	Mes_WNT	B15	45
400	EZH2i_1	Mes_WNT	B15	0
401	EZH2i_2	Mes_WNT	B15	0
402	SMARCA2/4i	Mes_WNT	B15	0
403	PDGFBRi	Mes_WNT	B15	0
404	BRD4i_1	Mes_WNT	B15	0
405	BRD4i_3	Mes_WNT	B15	0
406	HDACi	Mes_WNT	B15	0
407	NC	Mes1	B15	0
408	TGFb1	Mes1	B15	0
409	TGFBR1i_1	Mes1	B15	0
410	TGFBR1i_2	Mes1	B15	0
411	TGFBR1i_3	Mes1	B15	0
412	p38i	Mes1	B15	0
413	GSK3bi	Mes1	B15	0
414	EZH2i_1	Mes1	B15	0
415	EZH2i_2	Mes1	B15	0
416	SMARCA2/4i	Mes1	B15	0
417	PDGFBRi	Mes1	B15	0
418	BRD4i_1	Mes1	B15	0
419	BRD4i_3	Mes1	B15	0
420	HDACi	Mes1	B15	0
421	NC	Mes2	B15	0
422	TGFb1	Mes2	B15	0
423	TGFBR1i_1	Mes2	B15	0
424	TGFBR1i_2	Mes2	B15	0
425	TGFBR1i_3	Mes2	B15	0
426	p38i	Mes2	B15	0
427	GSK3bi	Mes2	B15	0
428	EZH2i_1	Mes2	B15	0
429	EZH2i_2	Mes2	B15	0
430	SMARCA2/4i	Mes2	B15	0
431	PDGFBRi	Mes2	B15	0
432	BRD4i_1	Mes2	B15	0
433	BRD4i_3	Mes2	B15	0
434	HDACi	Mes2	B15	0
435	NC	Mesothelia	B15	119
436	TGFb1	Mesothelia	B15	198
437	TGFBR1i_1	Mesothelia	B15	0
438	TGFBR1i_2	Mesothelia	B15	0
439	TGFBR1i_3	Mesothelia	B15	0
440	p38i	Mesothelia	B15	2010
441	GSK3bi	Mesothelia	B15	34
442	EZH2i_1	Mesothelia	B15	0
443	EZH2i_2	Mesothelia	B15	0
444	SMARCA2/4i	Mesothelia	B15	0
445	PDGFBRi	Mesothelia	B15	0
446	BRD4i_1	Mesothelia	B15	0
447	BRD4i_3	Mesothelia	B15	0
448	HDACi	Mesothelia	B15	0
449	NC	eEC	B26	1
450	TGFb1	eEC	B26	0
451	TGFBR1i_1	eEC	B26	0
452	TGFBR1i_2	eEC	B26	0
453	TGFBR1i_3	eEC	B26	0
454	p38i	eEC	B26	0
455	GSK3bi	eEC	B26	0
456	EZH2i_1	eEC	B26	0
457	EZH2i_2	eEC	B26	0
458	SMARCA2/4i	eEC	B26	0
459	PDGFBRi	eEC	B26	0
460	BRD4i_1	eEC	B26	0
461	BRD4i_3	eEC	B26	0
462	HDACi	eEC	B26	0
463	NC	EC	B26	419
464	TGFb1	EC	B26	1386
465	TGFBR1i_1	EC	B26	85
466	TGFBR1i_2	EC	B26	0
467	TGFBR1i_3	EC	B26	0
468	p38i	EC	B26	0
469	GSK3bi	EC	B26	0
470	EZH2i_1	EC	B26	0
471	EZH2i_2	EC	B26	0
472	SMARCA2/4i	EC	B26	0
473	PDGFBRi	EC	B26	0
474	BRD4i_1	EC	B26	0
475	BRD4i_3	EC	B26	0
476	HDACi	EC	B26	0
477	NC	Progenitor	B26	1175
478	TGFb1	Progenitor	B26	382
479	TGFBR1i_1	Progenitor	B26	458
480	TGFBR1i_2	Progenitor	B26	0
481	TGFBR1i_3	Progenitor	B26	0
482	p38i	Progenitor	B26	0
483	GSK3bi	Progenitor	B26	0
484	EZH2i_1	Progenitor	B26	0
485	EZH2i_2	Progenitor	B26	0
486	SMARCA2/4i	Progenitor	B26	0
487	PDGFBRi	Progenitor	B26	0
488	BRD4i_1	Progenitor	B26	0
489	BRD4i_3	Progenitor	B26	0
490	HDACi	Progenitor	B26	0
491	NC	preCho	B26	536
492	TGFb1	preCho	B26	16
493	TGFBR1i_1	preCho	B26	247
494	TGFBR1i_2	preCho	B26	0
495	TGFBR1i_3	preCho	B26	0
496	p38i	preCho	B26	0
497	GSK3bi	preCho	B26	0
498	EZH2i_1	preCho	B26	0
499	EZH2i_2	preCho	B26	0
500	SMARCA2/4i	preCho	B26	0
501	PDGFBRi	preCho	B26	0
502	BRD4i_1	preCho	B26	0
503	BRD4i_3	preCho	B26	0
504	HDACi	preCho	B26	0
505	NC	Cho	B26	1387
506	TGFb1	Cho	B26	456
507	TGFBR1i_1	Cho	B26	412
508	TGFBR1i_2	Cho	B26	0
509	TGFBR1i_3	Cho	B26	0
510	p38i	Cho	B26	0
511	GSK3bi	Cho	B26	0
512	EZH2i_1	Cho	B26	0
513	EZH2i_2	Cho	B26	0
514	SMARCA2/4i	Cho	B26	0
515	PDGFBRi	Cho	B26	0
516	BRD4i_1	Cho	B26	0
517	BRD4i_3	Cho	B26	0
518	HDACi	Cho	B26	0
519	NC	Hep1	B26	391
520	TGFb1	Hep1	B26	2
521	TGFBR1i_1	Hep1	B26	777
522	TGFBR1i_2	Hep1	B26	0
523	TGFBR1i_3	Hep1	B26	0
524	p38i	Hep1	B26	0
525	GSK3bi	Hep1	B26	0
526	EZH2i_1	Hep1	B26	0
527	EZH2i_2	Hep1	B26	0
528	SMARCA2/4i	Hep1	B26	0
529	PDGFBRi	Hep1	B26	0
530	BRD4i_1	Hep1	B26	0
531	BRD4i_3	Hep1	B26	0
532	HDACi	Hep1	B26	0
533	NC	Hep2	B26	623
534	TGFb1	Hep2	B26	16
535	TGFBR1i_1	Hep2	B26	721
536	TGFBR1i_2	Hep2	B26	0
537	TGFBR1i_3	Hep2	B26	0
538	p38i	Hep2	B26	0
539	GSK3bi	Hep2	B26	0
540	EZH2i_1	Hep2	B26	0
541	EZH2i_2	Hep2	B26	0
542	SMARCA2/4i	Hep2	B26	0
543	PDGFBRi	Hep2	B26	0
544	BRD4i_1	Hep2	B26	0
545	BRD4i_3	Hep2	B26	0
546	HDACi	Hep2	B26	0
547	NC	Hep_WNT	B26	2
548	TGFb1	Hep_WNT	B26	0
549	TGFBR1i_1	Hep_WNT	B26	0
550	TGFBR1i_2	Hep_WNT	B26	0
551	TGFBR1i_3	Hep_WNT	B26	0
552	p38i	Hep_WNT	B26	0
553	GSK3bi	Hep_WNT	B26	0
554	EZH2i_1	Hep_WNT	B26	0
555	EZH2i_2	Hep_WNT	B26	0
556	SMARCA2/4i	Hep_WNT	B26	0
557	PDGFBRi	Hep_WNT	B26	0
558	BRD4i_1	Hep_WNT	B26	0
559	BRD4i_3	Hep_WNT	B26	0
560	HDACi	Hep_WNT	B26	0
561	NC	EMT	B26	214
562	TGFb1	EMT	B26	642
563	TGFBR1i_1	EMT	B26	13
564	TGFBR1i_2	EMT	B26	0
565	TGFBR1i_3	EMT	B26	0
566	p38i	EMT	B26	0
567	GSK3bi	EMT	B26	0
568	EZH2i_1	EMT	B26	0
569	EZH2i_2	EMT	B26	0
570	SMARCA2/4i	EMT	B26	0
571	PDGFBRi	EMT	B26	0
572	BRD4i_1	EMT	B26	0
573	BRD4i_3	EMT	B26	0
574	HDACi	EMT	B26	0
575	NC	HSC	B26	2608
576	TGFb1	HSC	B26	269
577	TGFBR1i_1	HSC	B26	800
578	TGFBR1i_2	HSC	B26	0
579	TGFBR1i_3	HSC	B26	0
580	p38i	HSC	B26	0
581	GSK3bi	HSC	B26	0
582	EZH2i_1	HSC	B26	0
583	EZH2i_2	HSC	B26	0
584	SMARCA2/4i	HSC	B26	0
585	PDGFBRi	HSC	B26	0
586	BRD4i_1	HSC	B26	0
587	BRD4i_3	HSC	B26	0
588	HDACi	HSC	B26	0
589	NC	MyoF	B26	382
590	TGFb1	MyoF	B26	4158
591	TGFBR1i_1	MyoF	B26	9
592	TGFBR1i_2	MyoF	B26	0
593	TGFBR1i_3	MyoF	B26	0
594	p38i	MyoF	B26	0
595	GSK3bi	MyoF	B26	0
596	EZH2i_1	MyoF	B26	0
597	EZH2i_2	MyoF	B26	0
598	SMARCA2/4i	MyoF	B26	0
599	PDGFBRi	MyoF	B26	0
600	BRD4i_1	MyoF	B26	0
601	BRD4i_3	MyoF	B26	0
602	HDACi	MyoF	B26	0
603	NC	Mes_In	B26	564
604	TGFb1	Mes_In	B26	2117
605	TGFBR1i_1	Mes_In	B26	203
606	TGFBR1i_2	Mes_In	B26	0
607	TGFBR1i_3	Mes_In	B26	0
608	p38i	Mes_In	B26	0
609	GSK3bi	Mes_In	B26	0
610	EZH2i_1	Mes_In	B26	0
611	EZH2i_2	Mes_In	B26	0
612	SMARCA2/4i	Mes_In	B26	0
613	PDGFBRi	Mes_In	B26	0
614	BRD4i_1	Mes_In	B26	0
615	BRD4i_3	Mes_In	B26	0
616	HDACi	Mes_In	B26	0
617	NC	Mes_WNT	B26	89
618	TGFb1	Mes_WNT	B26	130
619	TGFBR1i_1	Mes_WNT	B26	14
620	TGFBR1i_2	Mes_WNT	B26	0
621	TGFBR1i_3	Mes_WNT	B26	0
622	p38i	Mes_WNT	B26	0
623	GSK3bi	Mes_WNT	B26	0
624	EZH2i_1	Mes_WNT	B26	0
625	EZH2i_2	Mes_WNT	B26	0
626	SMARCA2/4i	Mes_WNT	B26	0
627	PDGFBRi	Mes_WNT	B26	0
628	BRD4i_1	Mes_WNT	B26	0
629	BRD4i_3	Mes_WNT	B26	0
630	HDACi	Mes_WNT	B26	0
631	NC	Mes1	B26	0
632	TGFb1	Mes1	B26	0
633	TGFBR1i_1	Mes1	B26	0
634	TGFBR1i_2	Mes1	B26	0
635	TGFBR1i_3	Mes1	B26	0
636	p38i	Mes1	B26	0
637	GSK3bi	Mes1	B26	0
638	EZH2i_1	Mes1	B26	0
639	EZH2i_2	Mes1	B26	0
640	SMARCA2/4i	Mes1	B26	0
641	PDGFBRi	Mes1	B26	0
642	BRD4i_1	Mes1	B26	0
643	BRD4i_3	Mes1	B26	0
644	HDACi	Mes1	B26	0
645	NC	Mes2	B26	0
646	TGFb1	Mes2	B26	0
647	TGFBR1i_1	Mes2	B26	0
648	TGFBR1i_2	Mes2	B26	0
649	TGFBR1i_3	Mes2	B26	0
650	p38i	Mes2	B26	0
651	GSK3bi	Mes2	B26	0
652	EZH2i_1	Mes2	B26	0
653	EZH2i_2	Mes2	B26	0
654	SMARCA2/4i	Mes2	B26	0
655	PDGFBRi	Mes2	B26	0
656	BRD4i_1	Mes2	B26	0
657	BRD4i_3	Mes2	B26	0
658	HDACi	Mes2	B26	0
659	NC	Mesothelia	B26	869
660	TGFb1	Mesothelia	B26	470
661	TGFBR1i_1	Mesothelia	B26	678
662	TGFBR1i_2	Mesothelia	B26	0
663	TGFBR1i_3	Mesothelia	B26	0
664	p38i	Mesothelia	B26	0
665	GSK3bi	Mesothelia	B26	0
666	EZH2i_1	Mesothelia	B26	0
667	EZH2i_2	Mesothelia	B26	0
668	SMARCA2/4i	Mesothelia	B26	0
669	PDGFBRi	Mesothelia	B26	0
670	BRD4i_1	Mesothelia	B26	0
671	BRD4i_3	Mesothelia	B26	0
672	HDACi	Mesothelia	B26	0
673	NC	eEC	B28	35
674	TGFb1	eEC	B28	26
675	TGFBR1i_1	eEC	B28	0
676	TGFBR1i_2	eEC	B28	0
677	TGFBR1i_3	eEC	B28	33
678	p38i	eEC	B28	13
679	GSK3bi	eEC	B28	11
680	EZH2i_1	eEC	B28	0
681	EZH2i_2	eEC	B28	0
682	SMARCA2/4i	eEC	B28	0
683	PDGFBRi	eEC	B28	0
684	BRD4i_1	eEC	B28	0
685	BRD4i_3	eEC	B28	0
686	HDACi	eEC	B28	0
687	NC	EC	B28	38
688	TGFb1	EC	B28	102
689	TGFBR1i_1	EC	B28	0
690	TGFBR1i_2	EC	B28	0
691	TGFBR1i_3	EC	B28	16
692	p38i	EC	B28	19
693	GSK3bi	EC	B28	83
694	EZH2i_1	EC	B28	0
695	EZH2i_2	EC	B28	0
696	SMARCA2/4i	EC	B28	0
697	PDGFBRi	EC	B28	0
698	BRD4i_1	EC	B28	0
699	BRD4i_3	EC	B28	0
700	HDACi	EC	B28	0
701	NC	Progenitor	B28	179
702	TGFb1	Progenitor	B28	214
703	TGFBR1i_1	Progenitor	B28	0
704	TGFBR1i_2	Progenitor	B28	0
705	TGFBR1i_3	Progenitor	B28	400
706	p38i	Progenitor	B28	101
707	GSK3bi	Progenitor	B28	186
708	EZH2i_1	Progenitor	B28	0
709	EZH2i_2	Progenitor	B28	0
710	SMARCA2/4i	Progenitor	B28	0
711	PDGFBRi	Progenitor	B28	0
712	BRD4i_1	Progenitor	B28	0
713	BRD4i_3	Progenitor	B28	0
714	HDACi	Progenitor	B28	0
715	NC	preCho	B28	35
716	TGFb1	preCho	B28	32
717	TGFBR1i_1	preCho	B28	0
718	TGFBR1i_2	preCho	B28	0
719	TGFBR1i_3	preCho	B28	84
720	p38i	preCho	B28	9
721	GSK3bi	preCho	B28	0
722	EZH2i_1	preCho	B28	0
723	EZH2i_2	preCho	B28	0
724	SMARCA2/4i	preCho	B28	0
725	PDGFBRi	preCho	B28	0
726	BRD4i_1	preCho	B28	0
727	BRD4i_3	preCho	B28	0
728	HDACi	preCho	B28	0
729	NC	Cho	B28	90
730	TGFb1	Cho	B28	120
731	TGFBR1i_1	Cho	B28	0
732	TGFBR1i_2	Cho	B28	0
733	TGFBR1i_3	Cho	B28	172
734	p38i	Cho	B28	86
735	GSK3bi	Cho	B28	21
736	EZH2i_1	Cho	B28	0
737	EZH2i_2	Cho	B28	0
738	SMARCA2/4i	Cho	B28	0
739	PDGFBRi	Cho	B28	0
740	BRD4i_1	Cho	B28	0
741	BRD4i_3	Cho	B28	0
742	HDACi	Cho	B28	0
743	NC	Hep1	B28	306
744	TGFb1	Hep1	B28	116
745	TGFBR1i_1	Hep1	B28	0
746	TGFBR1i_2	Hep1	B28	0
747	TGFBR1i_3	Hep1	B28	441
748	p38i	Hep1	B28	95
749	GSK3bi	Hep1	B28	29
750	EZH2i_1	Hep1	B28	0
751	EZH2i_2	Hep1	B28	0
752	SMARCA2/4i	Hep1	B28	0
753	PDGFBRi	Hep1	B28	0
754	BRD4i_1	Hep1	B28	0
755	BRD4i_3	Hep1	B28	0
756	HDACi	Hep1	B28	0
757	NC	Hep2	B28	27
758	TGFb1	Hep2	B28	145
759	TGFBR1i_1	Hep2	B28	0
760	TGFBR1i_2	Hep2	B28	0
761	TGFBR1i_3	Hep2	B28	116
762	p38i	Hep2	B28	159
763	GSK3bi	Hep2	B28	43
764	EZH2i_1	Hep2	B28	0
765	EZH2i_2	Hep2	B28	0
766	SMARCA2/4i	Hep2	B28	0
767	PDGFBRi	Hep2	B28	0
768	BRD4i_1	Hep2	B28	0
769	BRD4i_3	Hep2	B28	0
770	HDACi	Hep2	B28	0
771	NC	Hep_WNT	B28	0
772	TGFb1	Hep_WNT	B28	2
773	TGFBR1i_1	Hep_WNT	B28	0
774	TGFBR1i_2	Hep_WNT	B28	0
775	TGFBR1i_3	Hep_WNT	B28	0
776	p38i	Hep_WNT	B28	1
777	GSK3bi	Hep_WNT	B28	0
778	EZH2i_1	Hep_WNT	B28	0
779	EZH2i_2	Hep_WNT	B28	0
780	SMARCA2/4i	Hep_WNT	B28	0
781	PDGFBRi	Hep_WNT	B28	0
782	BRD4i_1	Hep_WNT	B28	0
783	BRD4i_3	Hep_WNT	B28	0
784	HDACi	Hep_WNT	B28	0
785	NC	EMT	B28	49
786	TGFb1	EMT	B28	471
787	TGFBR1i_1	EMT	B28	0
788	TGFBR1i_2	EMT	B28	0
789	TGFBR1i_3	EMT	B28	105
790	p38i	EMT	B28	79
791	GSK3bi	EMT	B28	153
792	EZH2i_1	EMT	B28	0
793	EZH2i_2	EMT	B28	0
794	SMARCA2/4i	EMT	B28	0
795	PDGFBRi	EMT	B28	0
796	BRD4i_1	EMT	B28	0
797	BRD4i_3	EMT	B28	0
798	HDACi	EMT	B28	0
799	NC	HSC	B28	1217
800	TGFb1	HSC	B28	957
801	TGFBR1i_1	HSC	B28	0
802	TGFBR1i_2	HSC	B28	0
803	TGFBR1i_3	HSC	B28	1120
804	p38i	HSC	B28	268
805	GSK3bi	HSC	B28	1
806	EZH2i_1	HSC	B28	0
807	EZH2i_2	HSC	B28	0
808	SMARCA2/4i	HSC	B28	0
809	PDGFBRi	HSC	B28	0
810	BRD4i_1	HSC	B28	0
811	BRD4i_3	HSC	B28	0
812	HDACi	HSC	B28	0
813	NC	MyoF	B28	517
814	TGFb1	MyoF	B28	1536
815	TGFBR1i_1	MyoF	B28	0
816	TGFBR1i_2	MyoF	B28	0
817	TGFBR1i_3	MyoF	B28	6
818	p38i	MyoF	B28	369
819	GSK3bi	MyoF	B28	83
820	EZH2i_1	MyoF	B28	0
821	EZH2i_2	MyoF	B28	0
822	SMARCA2/4i	MyoF	B28	0
823	PDGFBRi	MyoF	B28	0
824	BRD4i_1	MyoF	B28	0
825	BRD4i_3	MyoF	B28	0
826	HDACi	MyoF	B28	0
827	NC	Mes_In	B28	342
828	TGFb1	Mes_In	B28	821
829	TGFBR1i_1	Mes_In	B28	0
830	TGFBR1i_2	Mes_In	B28	0
831	TGFBR1i_3	Mes_In	B28	1031
832	p38i	Mes_In	B28	1820
833	GSK3bi	Mes_In	B28	569
834	EZH2i_1	Mes_In	B28	0
835	EZH2i_2	Mes_In	B28	0
836	SMARCA2/4i	Mes_In	B28	0
837	PDGFBRi	Mes_In	B28	0
838	BRD4i_1	Mes_In	B28	0
839	BRD4i_3	Mes_In	B28	0
840	HDACi	Mes_In	B28	0
841	NC	Mes_WNT	B28	13
842	TGFb1	Mes_WNT	B28	43
843	TGFBR1i_1	Mes_WNT	B28	0
844	TGFBR1i_2	Mes_WNT	B28	0
845	TGFBR1i_3	Mes_WNT	B28	59
846	p38i	Mes_WNT	B28	10
847	GSK3bi	Mes_WNT	B28	12
848	EZH2i_1	Mes_WNT	B28	0
849	EZH2i_2	Mes_WNT	B28	0
850	SMARCA2/4i	Mes_WNT	B28	0
851	PDGFBRi	Mes_WNT	B28	0
852	BRD4i_1	Mes_WNT	B28	0
853	BRD4i_3	Mes_WNT	B28	0
854	HDACi	Mes_WNT	B28	0
855	NC	Mes1	B28	0
856	TGFb1	Mes1	B28	0
857	TGFBR1i_1	Mes1	B28	0
858	TGFBR1i_2	Mes1	B28	0
859	TGFBR1i_3	Mes1	B28	0
860	p38i	Mes1	B28	0
861	GSK3bi	Mes1	B28	0
862	EZH2i_1	Mes1	B28	0
863	EZH2i_2	Mes1	B28	0
864	SMARCA2/4i	Mes1	B28	0
865	PDGFBRi	Mes1	B28	0
866	BRD4i_1	Mes1	B28	0
867	BRD4i_3	Mes1	B28	0
868	HDACi	Mes1	B28	0
869	NC	Mes2	B28	0
870	TGFb1	Mes2	B28	0
871	TGFBR1i_1	Mes2	B28	0
872	TGFBR1i_2	Mes2	B28	0
873	TGFBR1i_3	Mes2	B28	0
874	p38i	Mes2	B28	0
875	GSK3bi	Mes2	B28	0
876	EZH2i_1	Mes2	B28	0
877	EZH2i_2	Mes2	B28	0
878	SMARCA2/4i	Mes2	B28	0
879	PDGFBRi	Mes2	B28	0
880	BRD4i_1	Mes2	B28	0
881	BRD4i_3	Mes2	B28	0
882	HDACi	Mes2	B28	0
883	NC	Mesothelia	B28	716
884	TGFb1	Mesothelia	B28	292
885	TGFBR1i_1	Mesothelia	B28	0
886	TGFBR1i_2	Mesothelia	B28	0
887	TGFBR1i_3	Mesothelia	B28	777
888	p38i	Mesothelia	B28	199
889	GSK3bi	Mesothelia	B28	12
890	EZH2i_1	Mesothelia	B28	0
891	EZH2i_2	Mesothelia	B28	0
892	SMARCA2/4i	Mesothelia	B28	0
893	PDGFBRi	Mesothelia	B28	0
894	BRD4i_1	Mesothelia	B28	0
895	BRD4i_3	Mesothelia	B28	0
896	HDACi	Mesothelia	B28	0
897	NC	eEC	B29	5
898	TGFb1	eEC	B29	8
899	TGFBR1i_1	eEC	B29	0
900	TGFBR1i_2	eEC	B29	0
901	TGFBR1i_3	eEC	B29	26
902	p38i	eEC	B29	6
903	GSK3bi	eEC	B29	14
904	EZH2i_1	eEC	B29	0
905	EZH2i_2	eEC	B29	0
906	SMARCA2/4i	eEC	B29	0
907	PDGFBRi	eEC	B29	0
908	BRD4i_1	eEC	B29	0
909	BRD4i_3	eEC	B29	0
910	HDACi	eEC	B29	0
911	NC	EC	B29	80
912	TGFb1	EC	B29	275
913	TGFBR1i_1	EC	B29	0
914	TGFBR1i_2	EC	B29	0
915	TGFBR1i_3	EC	B29	40
916	p38i	EC	B29	77
917	GSK3bi	EC	B29	170
918	EZH2i_1	EC	B29	0
919	EZH2i_2	EC	B29	0
920	SMARCA2/4i	EC	B29	0
921	PDGFBRi	EC	B29	0
922	BRD4i_1	EC	B29	0
923	BRD4i_3	EC	B29	0
924	HDACi	EC	B29	0
925	NC	Progenitor	B29	268
926	TGFb1	Progenitor	B29	293
927	TGFBR1i_1	Progenitor	B29	0
928	TGFBR1i_2	Progenitor	B29	0
929	TGFBR1i_3	Progenitor	B29	1023
930	p38i	Progenitor	B29	245
931	GSK3bi	Progenitor	B29	326
932	EZH2i_1	Progenitor	B29	0
933	EZH2i_2	Progenitor	B29	0
934	SMARCA2/4i	Progenitor	B29	0
935	PDGFBRi	Progenitor	B29	0
936	BRD4i_1	Progenitor	B29	0
937	BRD4i_3	Progenitor	B29	0
938	HDACi	Progenitor	B29	0
939	NC	preCho	B29	137
940	TGFb1	preCho	B29	82
941	TGFBR1i_1	preCho	B29	0
942	TGFBR1i_2	preCho	B29	0
943	TGFBR1i_3	preCho	B29	556
944	p38i	preCho	B29	92
945	GSK3bi	preCho	B29	6
946	EZH2i_1	preCho	B29	0
947	EZH2i_2	preCho	B29	0
948	SMARCA2/4i	preCho	B29	0
949	PDGFBRi	preCho	B29	0
950	BRD4i_1	preCho	B29	0
951	BRD4i_3	preCho	B29	0
952	HDACi	preCho	B29	0
953	NC	Cho	B29	926
954	TGFb1	Cho	B29	885
955	TGFBR1i_1	Cho	B29	0
956	TGFBR1i_2	Cho	B29	0
957	TGFBR1i_3	Cho	B29	2417
958	p38i	Cho	B29	723
959	GSK3bi	Cho	B29	284
960	EZH2i_1	Cho	B29	0
961	EZH2i_2	Cho	B29	0
962	SMARCA2/4i	Cho	B29	0
963	PDGFBRi	Cho	B29	0
964	BRD4i_1	Cho	B29	0
965	BRD4i_3	Cho	B29	0
966	HDACi	Cho	B29	0
967	NC	Hep1	B29	550
968	TGFb1	Hep1	B29	238
969	TGFBR1i_1	Hep1	B29	0
970	TGFBR1i_2	Hep1	B29	0
971	TGFBR1i_3	Hep1	B29	1467
972	p38i	Hep1	B29	310
973	GSK3bi	Hep1	B29	106
974	EZH2i_1	Hep1	B29	0
975	EZH2i_2	Hep1	B29	0
976	SMARCA2/4i	Hep1	B29	0
977	PDGFBRi	Hep1	B29	0
978	BRD4i_1	Hep1	B29	0
979	BRD4i_3	Hep1	B29	0
980	HDACi	Hep1	B29	0
981	NC	Hep2	B29	453
982	TGFb1	Hep2	B29	1455
983	TGFBR1i_1	Hep2	B29	0
984	TGFBR1i_2	Hep2	B29	0
985	TGFBR1i_3	Hep2	B29	630
986	p38i	Hep2	B29	1055
987	GSK3bi	Hep2	B29	367
988	EZH2i_1	Hep2	B29	0
989	EZH2i_2	Hep2	B29	0
990	SMARCA2/4i	Hep2	B29	0
991	PDGFBRi	Hep2	B29	0
992	BRD4i_1	Hep2	B29	0
993	BRD4i_3	Hep2	B29	0
994	HDACi	Hep2	B29	0
995	NC	Hep_WNT	B29	6
996	TGFb1	Hep_WNT	B29	18
997	TGFBR1i_1	Hep_WNT	B29	0
998	TGFBR1i_2	Hep_WNT	B29	0
999	TGFBR1i_3	Hep_WNT	B29	0
1000	p38i	Hep_WNT	B29	20
1001	GSK3bi	Hep_WNT	B29	1
1002	EZH2i_1	Hep_WNT	B29	0
1003	EZH2i_2	Hep_WNT	B29	0
1004	SMARCA2/4i	Hep_WNT	B29	0
1005	PDGFBRi	Hep_WNT	B29	0
1006	BRD4i_1	Hep_WNT	B29	0
1007	BRD4i_3	Hep_WNT	B29	0
1008	HDACi	Hep_WNT	B29	0
1009	NC	EMT	B29	177
1010	TGFb1	EMT	B29	1537
1011	TGFBR1i_1	EMT	B29	0
1012	TGFBR1i_2	EMT	B29	0
1013	TGFBR1i_3	EMT	B29	211
1014	p38i	EMT	B29	210
1015	GSK3bi	EMT	B29	743
1016	EZH2i_1	EMT	B29	0
1017	EZH2i_2	EMT	B29	0
1018	SMARCA2/4i	EMT	B29	0
1019	PDGFBRi	EMT	B29	0
1020	BRD4i_1	EMT	B29	0
1021	BRD4i_3	EMT	B29	0
1022	HDACi	EMT	B29	0
1023	NC	HSC	B29	647
1024	TGFb1	HSC	B29	213
1025	TGFBR1i_1	HSC	B29	0
1026	TGFBR1i_2	HSC	B29	0
1027	TGFBR1i_3	HSC	B29	1736
1028	p38i	HSC	B29	390
1029	GSK3bi	HSC	B29	0
1030	EZH2i_1	HSC	B29	0
1031	EZH2i_2	HSC	B29	0
1032	SMARCA2/4i	HSC	B29	0
1033	PDGFBRi	HSC	B29	0
1034	BRD4i_1	HSC	B29	0
1035	BRD4i_3	HSC	B29	0
1036	HDACi	HSC	B29	0
1037	NC	MyoF	B29	713
1038	TGFb1	MyoF	B29	1726
1039	TGFBR1i_1	MyoF	B29	0
1040	TGFBR1i_2	MyoF	B29	0
1041	TGFBR1i_3	MyoF	B29	10
1042	p38i	MyoF	B29	415
1043	GSK3bi	MyoF	B29	139
1044	EZH2i_1	MyoF	B29	0
1045	EZH2i_2	MyoF	B29	0
1046	SMARCA2/4i	MyoF	B29	0
1047	PDGFBRi	MyoF	B29	0
1048	BRD4i_1	MyoF	B29	0
1049	BRD4i_3	MyoF	B29	0
1050	HDACi	MyoF	B29	0
1051	NC	Mes_In	B29	501
1052	TGFb1	Mes_In	B29	1340
1053	TGFBR1i_1	Mes_In	B29	0
1054	TGFBR1i_2	Mes_In	B29	0
1055	TGFBR1i_3	Mes_In	B29	800
1056	p38i	Mes_In	B29	1236
1057	GSK3bi	Mes_In	B29	1280
1058	EZH2i_1	Mes_In	B29	0
1059	EZH2i_2	Mes_In	B29	0
1060	SMARCA2/4i	Mes_In	B29	0
1061	PDGFBRi	Mes_In	B29	0
1062	BRD4i_1	Mes_In	B29	0
1063	BRD4i_3	Mes_In	B29	0
1064	HDACi	Mes_In	B29	0
1065	NC	Mes_WNT	B29	13
1066	TGFb1	Mes_WNT	B29	70
1067	TGFBR1i_1	Mes_WNT	B29	0
1068	TGFBR1i_2	Mes_WNT	B29	0
1069	TGFBR1i_3	Mes_WNT	B29	133
1070	p38i	Mes_WNT	B29	39
1071	GSK3bi	Mes_WNT	B29	38
1072	EZH2i_1	Mes_WNT	B29	0
1073	EZH2i_2	Mes_WNT	B29	0
1074	SMARCA2/4i	Mes_WNT	B29	0
1075	PDGFBRi	Mes_WNT	B29	0
1076	BRD4i_1	Mes_WNT	B29	0
1077	BRD4i_3	Mes_WNT	B29	0
1078	HDACi	Mes_WNT	B29	0
1079	NC	Mes1	B29	0
1080	TGFb1	Mes1	B29	0
1081	TGFBR1i_1	Mes1	B29	0
1082	TGFBR1i_2	Mes1	B29	0
1083	TGFBR1i_3	Mes1	B29	0
1084	p38i	Mes1	B29	0
1085	GSK3bi	Mes1	B29	0
1086	EZH2i_1	Mes1	B29	0
1087	EZH2i_2	Mes1	B29	0
1088	SMARCA2/4i	Mes1	B29	0
1089	PDGFBRi	Mes1	B29	0
1090	BRD4i_1	Mes1	B29	0
1091	BRD4i_3	Mes1	B29	0
1092	HDACi	Mes1	B29	0
1093	NC	Mes2	B29	0
1094	TGFb1	Mes2	B29	0
1095	TGFBR1i_1	Mes2	B29	0
1096	TGFBR1i_2	Mes2	B29	0
1097	TGFBR1i_3	Mes2	B29	0
1098	p38i	Mes2	B29	0
1099	GSK3bi	Mes2	B29	0
1100	EZH2i_1	Mes2	B29	0
1101	EZH2i_2	Mes2	B29	0
1102	SMARCA2/4i	Mes2	B29	0
1103	PDGFBRi	Mes2	B29	0
1104	BRD4i_1	Mes2	B29	0
1105	BRD4i_3	Mes2	B29	0
1106	HDACi	Mes2	B29	0
1107	NC	Mesothelia	B29	334
1108	TGFb1	Mesothelia	B29	149
1109	TGFBR1i_1	Mesothelia	B29	0
1110	TGFBR1i_2	Mesothelia	B29	0
1111	TGFBR1i_3	Mesothelia	B29	1299
1112	p38i	Mesothelia	B29	428
1113	GSK3bi	Mesothelia	B29	8
1114	EZH2i_1	Mesothelia	B29	0
1115	EZH2i_2	Mesothelia	B29	0
1116	SMARCA2/4i	Mesothelia	B29	0
1117	PDGFBRi	Mesothelia	B29	0
1118	BRD4i_1	Mesothelia	B29	0
1119	BRD4i_3	Mesothelia	B29	0
1120	HDACi	Mesothelia	B29	0
1121	NC	eEC	B30	4
1122	TGFb1	eEC	B30	7
1123	TGFBR1i_1	eEC	B30	14
1124	TGFBR1i_2	eEC	B30	0
1125	TGFBR1i_3	eEC	B30	0
1126	p38i	eEC	B30	10
1127	GSK3bi	eEC	B30	9
1128	EZH2i_1	eEC	B30	0
1129	EZH2i_2	eEC	B30	0
1130	SMARCA2/4i	eEC	B30	0
1131	PDGFBRi	eEC	B30	0
1132	BRD4i_1	eEC	B30	0
1133	BRD4i_3	eEC	B30	0
1134	HDACi	eEC	B30	0
1135	NC	EC	B30	516
1136	TGFb1	EC	B30	532
1137	TGFBR1i_1	EC	B30	210
1138	TGFBR1i_2	EC	B30	0
1139	TGFBR1i_3	EC	B30	0
1140	p38i	EC	B30	463
1141	GSK3bi	EC	B30	287
1142	EZH2i_1	EC	B30	0
1143	EZH2i_2	EC	B30	0
1144	SMARCA2/4i	EC	B30	0
1145	PDGFBRi	EC	B30	0
1146	BRD4i_1	EC	B30	0
1147	BRD4i_3	EC	B30	0
1148	HDACi	EC	B30	0
1149	NC	Progenitor	B30	1735
1150	TGFb1	Progenitor	B30	347
1151	TGFBR1i_1	Progenitor	B30	607
1152	TGFBR1i_2	Progenitor	B30	0
1153	TGFBR1i_3	Progenitor	B30	0
1154	p38i	Progenitor	B30	557
1155	GSK3bi	Progenitor	B30	371
1156	EZH2i_1	Progenitor	B30	0
1157	EZH2i_2	Progenitor	B30	0
1158	SMARCA2/4i	Progenitor	B30	0
1159	PDGFBRi	Progenitor	B30	0
1160	BRD4i_1	Progenitor	B30	0
1161	BRD4i_3	Progenitor	B30	0
1162	HDACi	Progenitor	B30	0
1163	NC	preCho	B30	993
1164	TGFb1	preCho	B30	45
1165	TGFBR1i_1	preCho	B30	559
1166	TGFBR1i_2	preCho	B30	0
1167	TGFBR1i_3	preCho	B30	0
1168	p38i	preCho	B30	69
1169	GSK3bi	preCho	B30	10
1170	EZH2i_1	preCho	B30	0
1171	EZH2i_2	preCho	B30	0
1172	SMARCA2/4i	preCho	B30	0
1173	PDGFBRi	preCho	B30	0
1174	BRD4i_1	preCho	B30	0
1175	BRD4i_3	preCho	B30	0
1176	HDACi	preCho	B30	0
1177	NC	Cho	B30	4662
1178	TGFb1	Cho	B30	1714
1179	TGFBR1i_1	Cho	B30	2111
1180	TGFBR1i_2	Cho	B30	0
1181	TGFBR1i_3	Cho	B30	0
1182	p38i	Cho	B30	1043
1183	GSK3bi	Cho	B30	788
1184	EZH2i_1	Cho	B30	0
1185	EZH2i_2	Cho	B30	0
1186	SMARCA2/4i	Cho	B30	0
1187	PDGFBRi	Cho	B30	0
1188	BRD4i_1	Cho	B30	0
1189	BRD4i_3	Cho	B30	0
1190	HDACi	Cho	B30	0
1191	NC	Hep1	B30	2133
1192	TGFb1	Hep1	B30	87
1193	TGFBR1i_1	Hep1	B30	3016
1194	TGFBR1i_2	Hep1	B30	0
1195	TGFBR1i_3	Hep1	B30	0
1196	p38i	Hep1	B30	526
1197	GSK3bi	Hep1	B30	42
1198	EZH2i_1	Hep1	B30	0
1199	EZH2i_2	Hep1	B30	0
1200	SMARCA2/4i	Hep1	B30	0
1201	PDGFBRi	Hep1	B30	0
1202	BRD4i_1	Hep1	B30	0
1203	BRD4i_3	Hep1	B30	0
1204	HDACi	Hep1	B30	0
1205	NC	Hep2	B30	2966
1206	TGFb1	Hep2	B30	547
1207	TGFBR1i_1	Hep2	B30	2280
1208	TGFBR1i_2	Hep2	B30	0
1209	TGFBR1i_3	Hep2	B30	0
1210	p38i	Hep2	B30	811
1211	GSK3bi	Hep2	B30	274
1212	EZH2i_1	Hep2	B30	0
1213	EZH2i_2	Hep2	B30	0
1214	SMARCA2/4i	Hep2	B30	0
1215	PDGFBRi	Hep2	B30	0
1216	BRD4i_1	Hep2	B30	0
1217	BRD4i_3	Hep2	B30	0
1218	HDACi	Hep2	B30	0
1219	NC	Hep_WNT	B30	2
1220	TGFb1	Hep_WNT	B30	4
1221	TGFBR1i_1	Hep_WNT	B30	2
1222	TGFBR1i_2	Hep_WNT	B30	0
1223	TGFBR1i_3	Hep_WNT	B30	0
1224	p38i	Hep_WNT	B30	22
1225	GSK3bi	Hep_WNT	B30	0
1226	EZH2i_1	Hep_WNT	B30	0
1227	EZH2i_2	Hep_WNT	B30	0
1228	SMARCA2/4i	Hep_WNT	B30	0
1229	PDGFBRi	Hep_WNT	B30	0
1230	BRD4i_1	Hep_WNT	B30	0
1231	BRD4i_3	Hep_WNT	B30	0
1232	HDACi	Hep_WNT	B30	0
1233	NC	EMT	B30	900
1234	TGFb1	EMT	B30	1829
1235	TGFBR1i_1	EMT	B30	62
1236	TGFBR1i_2	EMT	B30	0
1237	TGFBR1i_3	EMT	B30	0
1238	p38i	EMT	B30	1204
1239	GSK3bi	EMT	B30	858
1240	EZH2i_1	EMT	B30	0
1241	EZH2i_2	EMT	B30	0
1242	SMARCA2/4i	EMT	B30	0
1243	PDGFBRi	EMT	B30	0
1244	BRD4i_1	EMT	B30	0
1245	BRD4i_3	EMT	B30	0
1246	HDACi	EMT	B30	0
1247	NC	HSC	B30	2770
1248	TGFb1	HSC	B30	290
1249	TGFBR1i_1	HSC	B30	1868
1250	TGFBR1i_2	HSC	B30	0
1251	TGFBR1i_3	HSC	B30	0
1252	p38i	HSC	B30	868
1253	GSK3bi	HSC	B30	5
1254	EZH2i_1	HSC	B30	0
1255	EZH2i_2	HSC	B30	0
1256	SMARCA2/4i	HSC	B30	0
1257	PDGFBRi	HSC	B30	0
1258	BRD4i_1	HSC	B30	0
1259	BRD4i_3	HSC	B30	0
1260	HDACi	HSC	B30	0
1261	NC	MyoF	B30	970
1262	TGFb1	MyoF	B30	2925
1263	TGFBR1i_1	MyoF	B30	84
1264	TGFBR1i_2	MyoF	B30	0
1265	TGFBR1i_3	MyoF	B30	0
1266	p38i	MyoF	B30	2230
1267	GSK3bi	MyoF	B30	241
1268	EZH2i_1	MyoF	B30	0
1269	EZH2i_2	MyoF	B30	0
1270	SMARCA2/4i	MyoF	B30	0
1271	PDGFBRi	MyoF	B30	0
1272	BRD4i_1	MyoF	B30	0
1273	BRD4i_3	MyoF	B30	0
1274	HDACi	MyoF	B30	0
1275	NC	Mes_In	B30	1517
1276	TGFb1	Mes_In	B30	2740
1277	TGFBR1i_1	Mes_In	B30	475
1278	TGFBR1i_2	Mes_In	B30	0
1279	TGFBR1i_3	Mes_In	B30	0
1280	p38i	Mes_In	B30	1394
1281	GSK3bi	Mes_In	B30	2688
1282	EZH2i_1	Mes_In	B30	0
1283	EZH2i_2	Mes_In	B30	0
1284	SMARCA2/4i	Mes_In	B30	0
1285	PDGFBRi	Mes_In	B30	0
1286	BRD4i_1	Mes_In	B30	0
1287	BRD4i_3	Mes_In	B30	0
1288	HDACi	Mes_In	B30	0
1289	NC	Mes_WNT	B30	88
1290	TGFb1	Mes_WNT	B30	119
1291	TGFBR1i_1	Mes_WNT	B30	13
1292	TGFBR1i_2	Mes_WNT	B30	0
1293	TGFBR1i_3	Mes_WNT	B30	0
1294	p38i	Mes_WNT	B30	91
1295	GSK3bi	Mes_WNT	B30	76
1296	EZH2i_1	Mes_WNT	B30	0
1297	EZH2i_2	Mes_WNT	B30	0
1298	SMARCA2/4i	Mes_WNT	B30	0
1299	PDGFBRi	Mes_WNT	B30	0
1300	BRD4i_1	Mes_WNT	B30	0
1301	BRD4i_3	Mes_WNT	B30	0
1302	HDACi	Mes_WNT	B30	0
1303	NC	Mes1	B30	0
1304	TGFb1	Mes1	B30	0
1305	TGFBR1i_1	Mes1	B30	0
1306	TGFBR1i_2	Mes1	B30	0
1307	TGFBR1i_3	Mes1	B30	0
1308	p38i	Mes1	B30	0
1309	GSK3bi	Mes1	B30	0
1310	EZH2i_1	Mes1	B30	0
1311	EZH2i_2	Mes1	B30	0
1312	SMARCA2/4i	Mes1	B30	0
1313	PDGFBRi	Mes1	B30	0
1314	BRD4i_1	Mes1	B30	0
1315	BRD4i_3	Mes1	B30	0
1316	HDACi	Mes1	B30	0
1317	NC	Mes2	B30	0
1318	TGFb1	Mes2	B30	0
1319	TGFBR1i_1	Mes2	B30	0
1320	TGFBR1i_2	Mes2	B30	0
1321	TGFBR1i_3	Mes2	B30	0
1322	p38i	Mes2	B30	0
1323	GSK3bi	Mes2	B30	0
1324	EZH2i_1	Mes2	B30	0
1325	EZH2i_2	Mes2	B30	0
1326	SMARCA2/4i	Mes2	B30	0
1327	PDGFBRi	Mes2	B30	0
1328	BRD4i_1	Mes2	B30	0
1329	BRD4i_3	Mes2	B30	0
1330	HDACi	Mes2	B30	0
1331	NC	Mesothelia	B30	476
1332	TGFb1	Mesothelia	B30	112
1333	TGFBR1i_1	Mesothelia	B30	403
1334	TGFBR1i_2	Mesothelia	B30	0
1335	TGFBR1i_3	Mesothelia	B30	0
1336	p38i	Mesothelia	B30	1215
1337	GSK3bi	Mesothelia	B30	25
1338	EZH2i_1	Mesothelia	B30	0
1339	EZH2i_2	Mesothelia	B30	0
1340	SMARCA2/4i	Mesothelia	B30	0
1341	PDGFBRi	Mesothelia	B30	0
1342	BRD4i_1	Mesothelia	B30	0
1343	BRD4i_3	Mesothelia	B30	0
1344	HDACi	Mesothelia	B30	0
1345	NC	eEC	B31	16
1346	TGFb1	eEC	B31	12
1347	TGFBR1i_1	eEC	B31	0
1348	TGFBR1i_2	eEC	B31	7
1349	TGFBR1i_3	eEC	B31	0
1350	p38i	eEC	B31	0
1351	GSK3bi	eEC	B31	0
1352	EZH2i_1	eEC	B31	4
1353	EZH2i_2	eEC	B31	7
1354	SMARCA2/4i	eEC	B31	9
1355	PDGFBRi	eEC	B31	0
1356	BRD4i_1	eEC	B31	0
1357	BRD4i_3	eEC	B31	0
1358	HDACi	eEC	B31	0
1359	NC	EC	B31	389
1360	TGFb1	EC	B31	387
1361	TGFBR1i_1	EC	B31	0
1362	TGFBR1i_2	EC	B31	94
1363	TGFBR1i_3	EC	B31	0
1364	p38i	EC	B31	0
1365	GSK3bi	EC	B31	0
1366	EZH2i_1	EC	B31	187
1367	EZH2i_2	EC	B31	307
1368	SMARCA2/4i	EC	B31	248
1369	PDGFBRi	EC	B31	0
1370	BRD4i_1	EC	B31	0
1371	BRD4i_3	EC	B31	0
1372	HDACi	EC	B31	0
1373	NC	Progenitor	B31	707
1374	TGFb1	Progenitor	B31	178
1375	TGFBR1i_1	Progenitor	B31	0
1376	TGFBR1i_2	Progenitor	B31	611
1377	TGFBR1i_3	Progenitor	B31	0
1378	p38i	Progenitor	B31	0
1379	GSK3bi	Progenitor	B31	0
1380	EZH2i_1	Progenitor	B31	213
1381	EZH2i_2	Progenitor	B31	273
1382	SMARCA2/4i	Progenitor	B31	194
1383	PDGFBRi	Progenitor	B31	0
1384	BRD4i_1	Progenitor	B31	0
1385	BRD4i_3	Progenitor	B31	0
1386	HDACi	Progenitor	B31	0
1387	NC	preCho	B31	184
1388	TGFb1	preCho	B31	32
1389	TGFBR1i_1	preCho	B31	0
1390	TGFBR1i_2	preCho	B31	192
1391	TGFBR1i_3	preCho	B31	0
1392	p38i	preCho	B31	0
1393	GSK3bi	preCho	B31	0
1394	EZH2i_1	preCho	B31	4
1395	EZH2i_2	preCho	B31	43
1396	SMARCA2/4i	preCho	B31	32
1397	PDGFBRi	preCho	B31	0
1398	BRD4i_1	preCho	B31	0
1399	BRD4i_3	preCho	B31	0
1400	HDACi	preCho	B31	0
1401	NC	Cho	B31	932
1402	TGFb1	Cho	B31	313
1403	TGFBR1i_1	Cho	B31	0
1404	TGFBR1i_2	Cho	B31	561
1405	TGFBR1i_3	Cho	B31	0
1406	p38i	Cho	B31	0
1407	GSK3bi	Cho	B31	0
1408	EZH2i_1	Cho	B31	260
1409	EZH2i_2	Cho	B31	408
1410	SMARCA2/4i	Cho	B31	232
1411	PDGFBRi	Cho	B31	0
1412	BRD4i_1	Cho	B31	0
1413	BRD4i_3	Cho	B31	0
1414	HDACi	Cho	B31	0
1415	NC	Hep1	B31	1375
1416	TGFb1	Hep1	B31	173
1417	TGFBR1i_1	Hep1	B31	0
1418	TGFBR1i_2	Hep1	B31	889
1419	TGFBR1i_3	Hep1	B31	0
1420	p38i	Hep1	B31	0
1421	GSK3bi	Hep1	B31	0
1422	EZH2i_1	Hep1	B31	54
1423	EZH2i_2	Hep1	B31	116
1424	SMARCA2/4i	Hep1	B31	98
1425	PDGFBRi	Hep1	B31	0
1426	BRD4i_1	Hep1	B31	0
1427	BRD4i_3	Hep1	B31	0
1428	HDACi	Hep1	B31	0
1429	NC	Hep2	B31	1986
1430	TGFb1	Hep2	B31	723
1431	TGFBR1i_1	Hep2	B31	0
1432	TGFBR1i_2	Hep2	B31	1385
1433	TGFBR1i_3	Hep2	B31	0
1434	p38i	Hep2	B31	0
1435	GSK3bi	Hep2	B31	0
1436	EZH2i_1	Hep2	B31	647
1437	EZH2i_2	Hep2	B31	1216
1438	SMARCA2/4i	Hep2	B31	442
1439	PDGFBRi	Hep2	B31	0
1440	BRD4i_1	Hep2	B31	0
1441	BRD4i_3	Hep2	B31	0
1442	HDACi	Hep2	B31	0
1443	NC	Hep_WNT	B31	6
1444	TGFb1	Hep_WNT	B31	3
1445	TGFBR1i_1	Hep_WNT	B31	0
1446	TGFBR1i_2	Hep_WNT	B31	0
1447	TGFBR1i_3	Hep_WNT	B31	0
1448	p38i	Hep_WNT	B31	0
1449	GSK3bi	Hep_WNT	B31	0
1450	EZH2i_1	Hep_WNT	B31	4
1451	EZH2i_2	Hep_WNT	B31	8
1452	SMARCA2/4i	Hep_WNT	B31	4
1453	PDGFBRi	Hep_WNT	B31	0
1454	BRD4i_1	Hep_WNT	B31	0
1455	BRD4i_3	Hep_WNT	B31	0
1456	HDACi	Hep_WNT	B31	0
1457	NC	EMT	B31	574
1458	TGFb1	EMT	B31	792
1459	TGFBR1i_1	EMT	B31	0
1460	TGFBR1i_2	EMT	B31	92
1461	TGFBR1i_3	EMT	B31	0
1462	p38i	EMT	B31	0
1463	GSK3bi	EMT	B31	0
1464	EZH2i_1	EMT	B31	730
1465	EZH2i_2	EMT	B31	1049
1466	SMARCA2/4i	EMT	B31	587
1467	PDGFBRi	EMT	B31	0
1468	BRD4i_1	EMT	B31	0
1469	BRD4i_3	EMT	B31	0
1470	HDACi	EMT	B31	0
1471	NC	HSC	B31	1573
1472	TGFb1	HSC	B31	340
1473	TGFBR1i_1	HSC	B31	0
1474	TGFBR1i_2	HSC	B31	691
1475	TGFBR1i_3	HSC	B31	0
1476	p38i	HSC	B31	0
1477	GSK3bi	HSC	B31	0
1478	EZH2i_1	HSC	B31	136
1479	EZH2i_2	HSC	B31	244
1480	SMARCA2/4i	HSC	B31	216
1481	PDGFBRi	HSC	B31	0
1482	BRD4i_1	HSC	B31	0
1483	BRD4i_3	HSC	B31	0
1484	HDACi	HSC	B31	0
1485	NC	MyoF	B31	1202
1486	TGFb1	MyoF	B31	1333
1487	TGFBR1i_1	MyoF	B31	0
1488	TGFBR1i_2	MyoF	B31	17
1489	TGFBR1i_3	MyoF	B31	0
1490	p38i	MyoF	B31	0
1491	GSK3bi	MyoF	B31	0
1492	EZH2i_1	MyoF	B31	959
1493	EZH2i_2	MyoF	B31	1368
1494	SMARCA2/4i	MyoF	B31	1357
1495	PDGFBRi	MyoF	B31	0
1496	BRD4i_1	MyoF	B31	0
1497	BRD4i_3	MyoF	B31	0
1498	HDACi	MyoF	B31	0
1499	NC	Mes_In	B31	1170
1500	TGFb1	Mes_In	B31	1113
1501	TGFBR1i_1	Mes_In	B31	0
1502	TGFBR1i_2	Mes_In	B31	563
1503	TGFBR1i_3	Mes_In	B31	0
1504	p38i	Mes_In	B31	0
1505	GSK3bi	Mes_In	B31	0
1506	EZH2i_1	Mes_In	B31	1395
1507	EZH2i_2	Mes_In	B31	1581
1508	SMARCA2/4i	Mes_In	B31	722
1509	PDGFBRi	Mes_In	B31	0
1510	BRD4i_1	Mes_In	B31	0
1511	BRD4i_3	Mes_In	B31	0
1512	HDACi	Mes_In	B31	0
1513	NC	Mes_WNT	B31	43
1514	TGFb1	Mes_WNT	B31	41
1515	TGFBR1i_1	Mes_WNT	B31	0
1516	TGFBR1i_2	Mes_WNT	B31	10
1517	TGFBR1i_3	Mes_WNT	B31	0
1518	p38i	Mes_WNT	B31	0
1519	GSK3bi	Mes_WNT	B31	0
1520	EZH2i_1	Mes_WNT	B31	26
1521	EZH2i_2	Mes_WNT	B31	49
1522	SMARCA2/4i	Mes_WNT	B31	40
1523	PDGFBRi	Mes_WNT	B31	0
1524	BRD4i_1	Mes_WNT	B31	0
1525	BRD4i_3	Mes_WNT	B31	0
1526	HDACi	Mes_WNT	B31	0
1527	NC	Mes1	B31	0
1528	TGFb1	Mes1	B31	0
1529	TGFBR1i_1	Mes1	B31	0
1530	TGFBR1i_2	Mes1	B31	0
1531	TGFBR1i_3	Mes1	B31	0
1532	p38i	Mes1	B31	0
1533	GSK3bi	Mes1	B31	0
1534	EZH2i_1	Mes1	B31	0
1535	EZH2i_2	Mes1	B31	0
1536	SMARCA2/4i	Mes1	B31	0
1537	PDGFBRi	Mes1	B31	0
1538	BRD4i_1	Mes1	B31	0
1539	BRD4i_3	Mes1	B31	0
1540	HDACi	Mes1	B31	0
1541	NC	Mes2	B31	0
1542	TGFb1	Mes2	B31	0
1543	TGFBR1i_1	Mes2	B31	0
1544	TGFBR1i_2	Mes2	B31	0
1545	TGFBR1i_3	Mes2	B31	0
1546	p38i	Mes2	B31	0
1547	GSK3bi	Mes2	B31	0
1548	EZH2i_1	Mes2	B31	0
1549	EZH2i_2	Mes2	B31	0
1550	SMARCA2/4i	Mes2	B31	0
1551	PDGFBRi	Mes2	B31	0
1552	BRD4i_1	Mes2	B31	0
1553	BRD4i_3	Mes2	B31	0
1554	HDACi	Mes2	B31	0
1555	NC	Mesothelia	B31	1170
1556	TGFb1	Mesothelia	B31	280
1557	TGFBR1i_1	Mesothelia	B31	0
1558	TGFBR1i_2	Mesothelia	B31	797
1559	TGFBR1i_3	Mesothelia	B31	0
1560	p38i	Mesothelia	B31	0
1561	GSK3bi	Mesothelia	B31	0
1562	EZH2i_1	Mesothelia	B31	93
1563	EZH2i_2	Mesothelia	B31	198
1564	SMARCA2/4i	Mesothelia	B31	330
1565	PDGFBRi	Mesothelia	B31	0
1566	BRD4i_1	Mesothelia	B31	0
1567	BRD4i_3	Mesothelia	B31	0
1568	HDACi	Mesothelia	B31	0
1569	NC	eEC	B32	9
1570	TGFb1	eEC	B32	2
1571	TGFBR1i_1	eEC	B32	0
1572	TGFBR1i_2	eEC	B32	0
1573	TGFBR1i_3	eEC	B32	0
1574	p38i	eEC	B32	0
1575	GSK3bi	eEC	B32	10
1576	EZH2i_1	eEC	B32	0
1577	EZH2i_2	eEC	B32	0
1578	SMARCA2/4i	eEC	B32	4
1579	PDGFBRi	eEC	B32	1
1580	BRD4i_1	eEC	B32	0
1581	BRD4i_3	eEC	B32	2
1582	HDACi	eEC	B32	0
1583	NC	EC	B32	146
1584	TGFb1	EC	B32	170
1585	TGFBR1i_1	EC	B32	0
1586	TGFBR1i_2	EC	B32	0
1587	TGFBR1i_3	EC	B32	0
1588	p38i	EC	B32	0
1589	GSK3bi	EC	B32	329
1590	EZH2i_1	EC	B32	0
1591	EZH2i_2	EC	B32	0
1592	SMARCA2/4i	EC	B32	240
1593	PDGFBRi	EC	B32	148
1594	BRD4i_1	EC	B32	0
1595	BRD4i_3	EC	B32	41
1596	HDACi	EC	B32	0
1597	NC	Progenitor	B32	885
1598	TGFb1	Progenitor	B32	1154
1599	TGFBR1i_1	Progenitor	B32	0
1600	TGFBR1i_2	Progenitor	B32	0
1601	TGFBR1i_3	Progenitor	B32	0
1602	p38i	Progenitor	B32	0
1603	GSK3bi	Progenitor	B32	1256
1604	EZH2i_1	Progenitor	B32	0
1605	EZH2i_2	Progenitor	B32	0
1606	SMARCA2/4i	Progenitor	B32	1062
1607	PDGFBRi	Progenitor	B32	1435
1608	BRD4i_1	Progenitor	B32	0
1609	BRD4i_3	Progenitor	B32	209
1610	HDACi	Progenitor	B32	0
1611	NC	preCho	B32	429
1612	TGFb1	preCho	B32	304
1613	TGFBR1i_1	preCho	B32	0
1614	TGFBR1i_2	preCho	B32	0
1615	TGFBR1i_3	preCho	B32	0
1616	p38i	preCho	B32	0
1617	GSK3bi	preCho	B32	87
1618	EZH2i_1	preCho	B32	0
1619	EZH2i_2	preCho	B32	0
1620	SMARCA2/4i	preCho	B32	299
1621	PDGFBRi	preCho	B32	525
1622	BRD4i_1	preCho	B32	0
1623	BRD4i_3	preCho	B32	385
1624	HDACi	preCho	B32	0
1625	NC	Cho	B32	3197
1626	TGFb1	Cho	B32	2240
1627	TGFBR1i_1	Cho	B32	0
1628	TGFBR1i_2	Cho	B32	0
1629	TGFBR1i_3	Cho	B32	0
1630	p38i	Cho	B32	0
1631	GSK3bi	Cho	B32	4162
1632	EZH2i_1	Cho	B32	0
1633	EZH2i_2	Cho	B32	0
1634	SMARCA2/4i	Cho	B32	2682
1635	PDGFBRi	Cho	B32	3699
1636	BRD4i_1	Cho	B32	0
1637	BRD4i_3	Cho	B32	644
1638	HDACi	Cho	B32	0
1639	NC	Hep1	B32	1421
1640	TGFb1	Hep1	B32	188
1641	TGFBR1i_1	Hep1	B32	0
1642	TGFBR1i_2	Hep1	B32	0
1643	TGFBR1i_3	Hep1	B32	0
1644	p38i	Hep1	B32	0
1645	GSK3bi	Hep1	B32	265
1646	EZH2i_1	Hep1	B32	0
1647	EZH2i_2	Hep1	B32	0
1648	SMARCA2/4i	Hep1	B32	179
1649	PDGFBRi	Hep1	B32	70
1650	BRD4i_1	Hep1	B32	0
1651	BRD4i_3	Hep1	B32	1
1652	HDACi	Hep1	B32	0
1653	NC	Hep2	B32	701
1654	TGFb1	Hep2	B32	326
1655	TGFBR1i_1	Hep2	B32	0
1656	TGFBR1i_2	Hep2	B32	0
1657	TGFBR1i_3	Hep2	B32	0
1658	p38i	Hep2	B32	0
1659	GSK3bi	Hep2	B32	2227
1660	EZH2i_1	Hep2	B32	0
1661	EZH2i_2	Hep2	B32	0
1662	SMARCA2/4i	Hep2	B32	388
1663	PDGFBRi	Hep2	B32	430
1664	BRD4i_1	Hep2	B32	0
1665	BRD4i_3	Hep2	B32	111
1666	HDACi	Hep2	B32	0
1667	NC	Hep_WNT	B32	1
1668	TGFb1	Hep_WNT	B32	2
1669	TGFBR1i_1	Hep_WNT	B32	0
1670	TGFBR1i_2	Hep_WNT	B32	0
1671	TGFBR1i_3	Hep_WNT	B32	0
1672	p38i	Hep_WNT	B32	0
1673	GSK3bi	Hep_WNT	B32	3
1674	EZH2i_1	Hep_WNT	B32	0
1675	EZH2i_2	Hep_WNT	B32	0
1676	SMARCA2/4i	Hep_WNT	B32	5
1677	PDGFBRi	Hep_WNT	B32	8
1678	BRD4i_1	Hep_WNT	B32	0
1679	BRD4i_3	Hep_WNT	B32	1474
1680	HDACi	Hep_WNT	B32	0
1681	NC	EMT	B32	261
1682	TGFb1	EMT	B32	724
1683	TGFBR1i_1	EMT	B32	0
1684	TGFBR1i_2	EMT	B32	0
1685	TGFBR1i_3	EMT	B32	0
1686	p38i	EMT	B32	0
1687	GSK3bi	EMT	B32	2592
1688	EZH2i_1	EMT	B32	0
1689	EZH2i_2	EMT	B32	0
1690	SMARCA2/4i	EMT	B32	791
1691	PDGFBRi	EMT	B32	1428
1692	BRD4i_1	EMT	B32	0
1693	BRD4i_3	EMT	B32	0
1694	HDACi	EMT	B32	0
1695	NC	HSC	B32	1937
1696	TGFb1	HSC	B32	276
1697	TGFBR1i_1	HSC	B32	0
1698	TGFBR1i_2	HSC	B32	0
1699	TGFBR1i_3	HSC	B32	0
1700	p38i	HSC	B32	0
1701	GSK3bi	HSC	B32	50
1702	EZH2i_1	HSC	B32	0
1703	EZH2i_2	HSC	B32	0
1704	SMARCA2/4i	HSC	B32	369
1705	PDGFBRi	HSC	B32	210
1706	BRD4i_1	HSC	B32	0
1707	BRD4i_3	HSC	B32	14
1708	HDACi	HSC	B32	0
1709	NC	MyoF	B32	1167
1710	TGFb1	MyoF	B32	2007
1711	TGFBR1i_1	MyoF	B32	0
1712	TGFBR1i_2	MyoF	B32	0
1713	TGFBR1i_3	MyoF	B32	0
1714	p38i	MyoF	B32	0
1715	GSK3bi	MyoF	B32	962
1716	EZH2i_1	MyoF	B32	0
1717	EZH2i_2	MyoF	B32	0
1718	SMARCA2/4i	MyoF	B32	2058
1719	PDGFBRi	MyoF	B32	991
1720	BRD4i_1	MyoF	B32	0
1721	BRD4i_3	MyoF	B32	35
1722	HDACi	MyoF	B32	0
1723	NC	Mes_In	B32	2610
1724	TGFb1	Mes_In	B32	1085
1725	TGFBR1i_1	Mes_In	B32	0
1726	TGFBR1i_2	Mes_In	B32	0
1727	TGFBR1i_3	Mes_In	B32	0
1728	p38i	Mes_In	B32	0
1729	GSK3bi	Mes_In	B32	6498
1730	EZH2i_1	Mes_In	B32	0
1731	EZH2i_2	Mes_In	B32	0
1732	SMARCA2/4i	Mes_In	B32	1783
1733	PDGFBRi	Mes_In	B32	1662
1734	BRD4i_1	Mes_In	B32	0
1735	BRD4i_3	Mes_In	B32	468
1736	HDACi	Mes_In	B32	0
1737	NC	Mes_WNT	B32	296
1738	TGFb1	Mes_WNT	B32	242
1739	TGFBR1i_1	Mes_WNT	B32	0
1740	TGFBR1i_2	Mes_WNT	B32	0
1741	TGFBR1i_3	Mes_WNT	B32	0
1742	p38i	Mes_WNT	B32	0
1743	GSK3bi	Mes_WNT	B32	274
1744	EZH2i_1	Mes_WNT	B32	0
1745	EZH2i_2	Mes_WNT	B32	0
1746	SMARCA2/4i	Mes_WNT	B32	365
1747	PDGFBRi	Mes_WNT	B32	282
1748	BRD4i_1	Mes_WNT	B32	0
1749	BRD4i_3	Mes_WNT	B32	1659
1750	HDACi	Mes_WNT	B32	0
1751	NC	Mes1	B32	0
1752	TGFb1	Mes1	B32	0
1753	TGFBR1i_1	Mes1	B32	0
1754	TGFBR1i_2	Mes1	B32	0
1755	TGFBR1i_3	Mes1	B32	0
1756	p38i	Mes1	B32	0
1757	GSK3bi	Mes1	B32	0
1758	EZH2i_1	Mes1	B32	0
1759	EZH2i_2	Mes1	B32	0
1760	SMARCA2/4i	Mes1	B32	0
1761	PDGFBRi	Mes1	B32	0
1762	BRD4i_1	Mes1	B32	0
1763	BRD4i_3	Mes1	B32	0
1764	HDACi	Mes1	B32	0
1765	NC	Mes2	B32	0
1766	TGFb1	Mes2	B32	0
1767	TGFBR1i_1	Mes2	B32	0
1768	TGFBR1i_2	Mes2	B32	0
1769	TGFBR1i_3	Mes2	B32	0
1770	p38i	Mes2	B32	0
1771	GSK3bi	Mes2	B32	0
1772	EZH2i_1	Mes2	B32	0
1773	EZH2i_2	Mes2	B32	0
1774	SMARCA2/4i	Mes2	B32	0
1775	PDGFBRi	Mes2	B32	0
1776	BRD4i_1	Mes2	B32	0
1777	BRD4i_3	Mes2	B32	0
1778	HDACi	Mes2	B32	0
1779	NC	Mesothelia	B32	803
1780	TGFb1	Mesothelia	B32	498
1781	TGFBR1i_1	Mesothelia	B32	0
1782	TGFBR1i_2	Mesothelia	B32	0
1783	TGFBR1i_3	Mesothelia	B32	0
1784	p38i	Mesothelia	B32	0
1785	GSK3bi	Mesothelia	B32	346
1786	EZH2i_1	Mesothelia	B32	0
1787	EZH2i_2	Mesothelia	B32	0
1788	SMARCA2/4i	Mesothelia	B32	587
1789	PDGFBRi	Mesothelia	B32	551
1790	BRD4i_1	Mesothelia	B32	0
1791	BRD4i_3	Mesothelia	B32	326
1792	HDACi	Mesothelia	B32	0
1793	NC	eEC	B47	7
1794	TGFb1	eEC	B47	2
1795	TGFBR1i_1	eEC	B47	0
1796	TGFBR1i_2	eEC	B47	0
1797	TGFBR1i_3	eEC	B47	0
1798	p38i	eEC	B47	0
1799	GSK3bi	eEC	B47	0
1800	EZH2i_1	eEC	B47	0
1801	EZH2i_2	eEC	B47	0
1802	SMARCA2/4i	eEC	B47	0
1803	PDGFBRi	eEC	B47	0
1804	BRD4i_1	eEC	B47	1
1805	BRD4i_3	eEC	B47	0
1806	HDACi	eEC	B47	0
1807	NC	EC	B47	74
1808	TGFb1	EC	B47	183
1809	TGFBR1i_1	EC	B47	0
1810	TGFBR1i_2	EC	B47	0
1811	TGFBR1i_3	EC	B47	0
1812	p38i	EC	B47	0
1813	GSK3bi	EC	B47	0
1814	EZH2i_1	EC	B47	0
1815	EZH2i_2	EC	B47	0
1816	SMARCA2/4i	EC	B47	0
1817	PDGFBRi	EC	B47	0
1818	BRD4i_1	EC	B47	88
1819	BRD4i_3	EC	B47	0
1820	HDACi	EC	B47	163
1821	NC	Progenitor	B47	214
1822	TGFb1	Progenitor	B47	248
1823	TGFBR1i_1	Progenitor	B47	0
1824	TGFBR1i_2	Progenitor	B47	0
1825	TGFBR1i_3	Progenitor	B47	0
1826	p38i	Progenitor	B47	0
1827	GSK3bi	Progenitor	B47	0
1828	EZH2i_1	Progenitor	B47	0
1829	EZH2i_2	Progenitor	B47	0
1830	SMARCA2/4i	Progenitor	B47	0
1831	PDGFBRi	Progenitor	B47	0
1832	BRD4i_1	Progenitor	B47	106
1833	BRD4i_3	Progenitor	B47	0
1834	HDACi	Progenitor	B47	163
1835	NC	preCho	B47	88
1836	TGFb1	preCho	B47	93
1837	TGFBR1i_1	preCho	B47	0
1838	TGFBR1i_2	preCho	B47	0
1839	TGFBR1i_3	preCho	B47	0
1840	p38i	preCho	B47	0
1841	GSK3bi	preCho	B47	0
1842	EZH2i_1	preCho	B47	0
1843	EZH2i_2	preCho	B47	0
1844	SMARCA2/4i	preCho	B47	0
1845	PDGFBRi	preCho	B47	0
1846	BRD4i_1	preCho	B47	54
1847	BRD4i_3	preCho	B47	0
1848	HDACi	preCho	B47	51
1849	NC	Cho	B47	767
1850	TGFb1	Cho	B47	894
1851	TGFBR1i_1	Cho	B47	0
1852	TGFBR1i_2	Cho	B47	0
1853	TGFBR1i_3	Cho	B47	0
1854	p38i	Cho	B47	0
1855	GSK3bi	Cho	B47	0
1856	EZH2i_1	Cho	B47	0
1857	EZH2i_2	Cho	B47	0
1858	SMARCA2/4i	Cho	B47	0
1859	PDGFBRi	Cho	B47	0
1860	BRD4i_1	Cho	B47	188
1861	BRD4i_3	Cho	B47	0
1862	HDACi	Cho	B47	825
1863	NC	Hep1	B47	664
1864	TGFb1	Hep1	B47	82
1865	TGFBR1i_1	Hep1	B47	0
1866	TGFBR1i_2	Hep1	B47	0
1867	TGFBR1i_3	Hep1	B47	0
1868	p38i	Hep1	B47	0
1869	GSK3bi	Hep1	B47	0
1870	EZH2i_1	Hep1	B47	0
1871	EZH2i_2	Hep1	B47	0
1872	SMARCA2/4i	Hep1	B47	0
1873	PDGFBRi	Hep1	B47	0
1874	BRD4i_1	Hep1	B47	1
1875	BRD4i_3	Hep1	B47	0
1876	HDACi	Hep1	B47	113
1877	NC	Hep2	B47	531
1878	TGFb1	Hep2	B47	365
1879	TGFBR1i_1	Hep2	B47	0
1880	TGFBR1i_2	Hep2	B47	0
1881	TGFBR1i_3	Hep2	B47	0
1882	p38i	Hep2	B47	0
1883	GSK3bi	Hep2	B47	0
1884	EZH2i_1	Hep2	B47	0
1885	EZH2i_2	Hep2	B47	0
1886	SMARCA2/4i	Hep2	B47	0
1887	PDGFBRi	Hep2	B47	0
1888	BRD4i_1	Hep2	B47	221
1889	BRD4i_3	Hep2	B47	0
1890	HDACi	Hep2	B47	561
1891	NC	Hep_WNT	B47	0
1892	TGFb1	Hep_WNT	B47	1
1893	TGFBR1i_1	Hep_WNT	B47	0
1894	TGFBR1i_2	Hep_WNT	B47	0
1895	TGFBR1i_3	Hep_WNT	B47	0
1896	p38i	Hep_WNT	B47	0
1897	GSK3bi	Hep_WNT	B47	0
1898	EZH2i_1	Hep_WNT	B47	0
1899	EZH2i_2	Hep_WNT	B47	0
1900	SMARCA2/4i	Hep_WNT	B47	0
1901	PDGFBRi	Hep_WNT	B47	0
1902	BRD4i_1	Hep_WNT	B47	1560
1903	BRD4i_3	Hep_WNT	B47	0
1904	HDACi	Hep_WNT	B47	4
1905	NC	EMT	B47	149
1906	TGFb1	EMT	B47	605
1907	TGFBR1i_1	EMT	B47	0
1908	TGFBR1i_2	EMT	B47	0
1909	TGFBR1i_3	EMT	B47	0
1910	p38i	EMT	B47	0
1911	GSK3bi	EMT	B47	0
1912	EZH2i_1	EMT	B47	0
1913	EZH2i_2	EMT	B47	0
1914	SMARCA2/4i	EMT	B47	0
1915	PDGFBRi	EMT	B47	0
1916	BRD4i_1	EMT	B47	23
1917	BRD4i_3	EMT	B47	0
1918	HDACi	EMT	B47	391
1919	NC	HSC	B47	1613
1920	TGFb1	HSC	B47	475
1921	TGFBR1i_1	HSC	B47	0
1922	TGFBR1i_2	HSC	B47	0
1923	TGFBR1i_3	HSC	B47	0
1924	p38i	HSC	B47	0
1925	GSK3bi	HSC	B47	0
1926	EZH2i_1	HSC	B47	0
1927	EZH2i_2	HSC	B47	0
1928	SMARCA2/4i	HSC	B47	0
1929	PDGFBRi	HSC	B47	0
1930	BRD4i_1	HSC	B47	18
1931	BRD4i_3	HSC	B47	0
1932	HDACi	HSC	B47	64
1933	NC	MyoF	B47	107
1934	TGFb1	MyoF	B47	2160
1935	TGFBR1i_1	MyoF	B47	0
1936	TGFBR1i_2	MyoF	B47	0
1937	TGFBR1i_3	MyoF	B47	0
1938	p38i	MyoF	B47	0
1939	GSK3bi	MyoF	B47	0
1940	EZH2i_1	MyoF	B47	0
1941	EZH2i_2	MyoF	B47	0
1942	SMARCA2/4i	MyoF	B47	0
1943	PDGFBRi	MyoF	B47	0
1944	BRD4i_1	MyoF	B47	24
1945	BRD4i_3	MyoF	B47	0
1946	HDACi	MyoF	B47	691
1947	NC	Mes_In	B47	1004
1948	TGFb1	Mes_In	B47	1078
1949	TGFBR1i_1	Mes_In	B47	0
1950	TGFBR1i_2	Mes_In	B47	0
1951	TGFBR1i_3	Mes_In	B47	0
1952	p38i	Mes_In	B47	0
1953	GSK3bi	Mes_In	B47	0
1954	EZH2i_1	Mes_In	B47	0
1955	EZH2i_2	Mes_In	B47	0
1956	SMARCA2/4i	Mes_In	B47	0
1957	PDGFBRi	Mes_In	B47	0
1958	BRD4i_1	Mes_In	B47	501
1959	BRD4i_3	Mes_In	B47	0
1960	HDACi	Mes_In	B47	2103
1961	NC	Mes_WNT	B47	17
1962	TGFb1	Mes_WNT	B47	53
1963	TGFBR1i_1	Mes_WNT	B47	0
1964	TGFBR1i_2	Mes_WNT	B47	0
1965	TGFBR1i_3	Mes_WNT	B47	0
1966	p38i	Mes_WNT	B47	0
1967	GSK3bi	Mes_WNT	B47	0
1968	EZH2i_1	Mes_WNT	B47	0
1969	EZH2i_2	Mes_WNT	B47	0
1970	SMARCA2/4i	Mes_WNT	B47	0
1971	PDGFBRi	Mes_WNT	B47	0
1972	BRD4i_1	Mes_WNT	B47	1842
1973	BRD4i_3	Mes_WNT	B47	0
1974	HDACi	Mes_WNT	B47	56
1975	NC	Mes1	B47	0
1976	TGFb1	Mes1	B47	0
1977	TGFBR1i_1	Mes1	B47	0
1978	TGFBR1i_2	Mes1	B47	0
1979	TGFBR1i_3	Mes1	B47	0
1980	p38i	Mes1	B47	0
1981	GSK3bi	Mes1	B47	0
1982	EZH2i_1	Mes1	B47	0
1983	EZH2i_2	Mes1	B47	0
1984	SMARCA2/4i	Mes1	B47	0
1985	PDGFBRi	Mes1	B47	0
1986	BRD4i_1	Mes1	B47	0
1987	BRD4i_3	Mes1	B47	0
1988	HDACi	Mes1	B47	0
1989	NC	Mes2	B47	0
1990	TGFb1	Mes2	B47	0
1991	TGFBR1i_1	Mes2	B47	0
1992	TGFBR1i_2	Mes2	B47	0
1993	TGFBR1i_3	Mes2	B47	0
1994	p38i	Mes2	B47	0
1995	GSK3bi	Mes2	B47	0
1996	EZH2i_1	Mes2	B47	0
1997	EZH2i_2	Mes2	B47	0
1998	SMARCA2/4i	Mes2	B47	0
1999	PDGFBRi	Mes2	B47	0
[truncated: 1,809 more rows]

## Sheet: S2D
ANOVA_stats for 16 cell clusters
cluster	term	df	sumsq	meansq	statistic	p.value
Progenitor	group	9	1026.75	114.083	11.1961	5.70364965451576e-10
Progenitor	Residuals	59	601.185	10.1896	NA	NA
Proliferative cell	group	9	63.6678	7.0742	4.55611	0.000125715
Proliferative cell	Residuals	62	96.2665	1.55269	NA	NA
EC1	group	9	1.43215	0.159128	4.38383	0.000186651
EC1	Residuals	62	2.25052	0.0362987	NA	NA
EC2	group	9	52.4343	5.82603	3.12327	0.00355007
EC2	Residuals	64	119.383	1.86536	NA	NA
Cho1	group	9	919.994	102.222	2.67042	0.0106937
Cho1	Residuals	64	2449.87	38.2792	NA	NA
Cho2	group	9	261.042	29.0046	1.89326	0.0698873
Cho2	Residuals	61	934.518	15.32	NA	NA
Cho3	group	9	5180.13	575.57	84.0653	5.38631725540313e-32
Cho3	Residuals	64	438.189	6.84671	NA	NA
EMT	group	9	1090.97	121.218	5.50032	1.45678175092213e-05
EMT	Residuals	63	1388.42	22.0384	NA	NA
Hepatocyte	group	9	2013.2	223.688	37.8632	1.06312174044478e-21
Hepatocyte	Residuals	61	360.376	5.90781	NA	NA
HSC	group	9	5144.01	571.557	32.3961	1.89261969615749e-19
HSC	Residuals	58	1023.28	17.6428	NA	NA
MyoF	group	9	9412.86	1045.87	38.8141	2.17895866510121e-22
MyoF	Residuals	63	1697.58	26.9457	NA	NA
Mes1	group	9	5840.7	648.967	30.3395	1.75912536854279e-19
Mes1	Residuals	62	1326.19	21.3901	NA	NA
Mes2	group	9	7827.78	869.753	310.998	7.26837628810936e-50
Mes2	Residuals	65	181.783	2.79666	NA	NA
Mes3	group	9	575.332	63.9258	2.83578	0.00724387
Mes3	Residuals	63	1420.18	22.5426	NA	NA
Mes4	group	9	11.3891	1.26546	3.33213	0.00217904
Mes4	Residuals	63	23.9259	0.379775	NA	NA
Mesothelia	group	9	823.744	91.5271	10.24	2.00831790696435e-09
Mesothelia	Residuals	61	545.231	8.93821	NA	NA

## Sheet: S2E
dunnet_stats for 16 cell clusters
cluster	term	contrast	null.value	estimate	std.error	statistic	adj.p.value	stars
Progenitor	group	NC - TGFb1	0	1.63751	1.18623	1.38043	0.757264	ns
Progenitor	group	TGFBR1i_1 - TGFb1	0	1.72897	1.55759	1.11003	0.908799	ns
Progenitor	group	TGFBR1i_3 - TGFb1	0	7.96068	2.03085	3.91987	0.00204634	**
Progenitor	group	p38i - TGFb1	0	1.551	1.41475	1.0963	0.914456	ns
Progenitor	group	GSK3bi - TGFb1	0	11.1303	1.36382	8.16112	1.80780057590368e-10	***
Progenitor	group	SMARCA2/4i - TGFb1	0	3.05558	2.41301	1.26629	0.829773	ns
Progenitor	group	BRD4i_1 - TGFb1	0	-2.07394	1.80976	-1.14598	0.892984	ns
Progenitor	group	BRD4i_3 - TGFb1	0	-0.750671	2.41301	-0.311093	0.999992	ns
Progenitor	group	HDACi - TGFb1	0	-0.470083	1.55759	-0.301801	0.999994	ns
Proliferative cell	group	NC - TGFb1	0	1.71016	0.455	3.75859	0.00330159	**
Proliferative cell	group	TGFBR1i_1 - TGFb1	0	0.778189	0.601908	1.29287	0.815856	ns
Proliferative cell	group	TGFBR1i_3 - TGFb1	0	2.38605	0.788083	3.02766	0.0296485	*
Proliferative cell	group	p38i - TGFb1	0	0.627316	0.525388	1.194	0.871317	ns
Proliferative cell	group	GSK3bi - TGFb1	0	-0.819455	0.508705	-1.61086	0.592244	ns
Proliferative cell	group	SMARCA2/4i - TGFb1	0	0.682407	0.938006	0.727508	0.9933	ns
Proliferative cell	group	BRD4i_1 - TGFb1	0	0.612873	0.701202	0.874033	0.977221	ns
Proliferative cell	group	BRD4i_3 - TGFb1	0	2.84729	0.938006	3.03547	0.0289643	*
Proliferative cell	group	HDACi - TGFb1	0	0.812041	0.601908	1.34911	0.780307	ns
EC1	group	NC - TGFb1	0	0.103114	0.0695689	1.48219	0.687167	ns
EC1	group	TGFBR1i_1 - TGFb1	0	0.188184	0.092031	2.04479	0.298734	ns
EC1	group	TGFBR1i_3 - TGFb1	0	0.635552	0.120497	5.27443	1.58777573446844e-05	***
EC1	group	p38i - TGFb1	0	-0.0110677	0.0803313	-0.137776	1	ns
EC1	group	GSK3bi - TGFb1	0	0.100818	0.0803313	1.25503	0.837843	ns
EC1	group	SMARCA2/4i - TGFb1	0	0.0200471	0.14342	0.139779	1	ns
EC1	group	BRD4i_1 - TGFb1	0	-0.0790941	0.0983853	-0.803922	0.986694	ns
EC1	group	BRD4i_3 - TGFb1	0	-0.0658036	0.14342	-0.458818	0.999801	ns
EC1	group	HDACi - TGFb1	0	-0.0458198	0.092031	-0.497873	0.999615	ns
EC2	group	NC - TGFb1	0	-1.15688	0.490859	-2.35685	0.158515	ns
EC2	group	TGFBR1i_1 - TGFb1	0	-0.901028	0.618923	-1.4558	0.708851	ns
EC2	group	TGFBR1i_3 - TGFb1	0	-1.74015	0.859286	-2.02511	0.311015	ns
EC2	group	p38i - TGFb1	0	-0.893995	0.569076	-1.57096	0.624032	ns
EC2	group	GSK3bi - TGFb1	0	0.742266	0.569076	1.30433	0.810719	ns
EC2	group	SMARCA2/4i - TGFb1	0	1.73407	1.02434	1.69287	0.532936	ns
EC2	group	BRD4i_1 - TGFb1	0	-1.33436	0.699755	-1.90689	0.383186	ns
EC2	group	BRD4i_3 - TGFb1	0	-1.74282	1.02434	-1.70142	0.526654	ns
EC2	group	HDACi - TGFb1	0	-1.44768	0.653818	-2.21419	0.215038	ns
Cho1	group	NC - TGFb1	0	2.6941	2.2236	1.21159	0.863815	ns
Cho1	group	TGFBR1i_1 - TGFb1	0	-1.93273	2.96181	-0.65255	0.997014	ns
Cho1	group	TGFBR1i_3 - TGFb1	0	4.78911	3.89258	1.23032	0.853779	ns
Cho1	group	p38i - TGFb1	0	-1.76972	2.57792	-0.686492	0.995679	ns
Cho1	group	GSK3bi - TGFb1	0	-3.84626	2.57792	-1.492	0.682624	ns
Cho1	group	SMARCA2/4i - TGFb1	0	3.84742	4.64026	0.82914	0.984117	ns
Cho1	group	BRD4i_1 - TGFb1	0	-4.7208	3.1699	-1.48926	0.684624	ns
Cho1	group	BRD4i_3 - TGFb1	0	-4.37178	4.64026	-0.94214	0.964595	ns
Cho1	group	HDACi - TGFb1	0	7.41283	2.80373	2.64392	0.0808186	ns
Cho2	group	NC - TGFb1	0	4.99612	1.40671	3.55164	0.00639427	**
Cho2	group	TGFBR1i_1 - TGFb1	0	3.0069	1.89068	1.59038	0.60889	ns
Cho2	group	TGFBR1i_3 - TGFb1	0	-0.238862	2.47548	-0.0964913	1	ns
Cho2	group	p38i - TGFb1	0	1.07626	1.65032	0.652152	0.996979	ns
Cho2	group	GSK3bi - TGFb1	0	1.88723	1.71357	1.10134	0.914404	ns
Cho2	group	SMARCA2/4i - TGFb1	0	2.73614	2.94641	0.928637	0.967204	ns
Cho2	group	BRD4i_1 - TGFb1	0	-0.467237	2.20257	-0.212133	1	ns
Cho2	group	BRD4i_3 - TGFb1	0	0.755116	2.94641	0.256284	0.999999	ns
Cho2	group	HDACi - TGFb1	0	1.81884	1.89068	0.962006	0.959523	ns
Cho3	group	NC - TGFb1	0	-0.0173405	0.940407	-0.0184393	1	ns
Cho3	group	TGFBR1i_1 - TGFb1	0	-0.047367	1.26395	-0.0374754	1	ns
Cho3	group	TGFBR1i_3 - TGFb1	0	-0.0435339	1.6549	-0.0263061	1	ns
Cho3	group	p38i - TGFb1	0	0.102258	1.10326	0.092687	1	ns
Cho3	group	GSK3bi - TGFb1	0	-0.0418814	1.10326	-0.0379614	1	ns
Cho3	group	SMARCA2/4i - TGFb1	0	0.0194051	1.96972	0.00985172	1	ns
Cho3	group	BRD4i_1 - TGFb1	0	26.1402	1.35122	19.3457	0	***
Cho3	group	BRD4i_3 - TGFb1	0	33.8911	1.96972	17.206	0	***
Cho3	group	HDACi - TGFb1	0	0.0531422	1.19773	0.0443692	1	ns
EMT	group	NC - TGFb1	0	-6.84962	1.65976	-4.12688	0.000969637	***
EMT	group	TGFBR1i_1 - TGFb1	0	-8.70025	2.24733	-3.87138	0.00227623	**
EMT	group	TGFBR1i_3 - TGFb1	0	-8.28408	2.95357	-2.80477	0.0540297	ns
EMT	group	p38i - TGFb1	0	-3.88276	1.95605	-1.98501	0.33604	ns
EMT	group	GSK3bi - TGFb1	0	1.7195	1.95605	0.879069	0.977186	ns
EMT	group	SMARCA2/4i - TGFb1	0	0.20344	3.52088	0.0577809	1	ns
EMT	group	BRD4i_1 - TGFb1	0	-8.69816	2.62431	-3.31445	0.0129881	*
EMT	group	BRD4i_3 - TGFb1	0	-9.57507	3.52088	-2.71951	0.0673041	ns
EMT	group	HDACi - TGFb1	0	-1.24379	2.24733	-0.553454	0.999159	ns
Hepatocyte	group	NC - TGFb1	0	9.46231	0.903239	10.476	1.55431223447522e-15	***
Hepatocyte	group	TGFBR1i_1 - TGFb1	0	16.0621	1.17409	13.6805	0	***
Hepatocyte	group	TGFBR1i_3 - TGFb1	0	7.53505	1.53725	4.90166	6.65796526125861e-05	***
Hepatocyte	group	p38i - TGFb1	0	1.73208	0.992287	1.74554	0.493408	ns
Hepatocyte	group	GSK3bi - TGFb1	0	0.00667761	1.02483	0.00651582	1	ns
Hepatocyte	group	SMARCA2/4i - TGFb1	0	0.890968	1.82969	0.486951	0.999681	ns
Hepatocyte	group	BRD4i_1 - TGFb1	0	-0.98909	1.36777	-0.723139	0.993604	ns
Hepatocyte	group	BRD4i_3 - TGFb1	0	-0.999959	1.82969	-0.546519	0.999204	ns
Hepatocyte	group	HDACi - TGFb1	0	0.219502	1.17409	0.186955	1	ns
HSC	group	NC - TGFb1	0	16.0603	1.56089	10.2892	6.40598685208715e-14	***
HSC	group	TGFBR1i_1 - TGFb1	0	20.0075	2.02895	9.86101	1.0680345496894e-13	***
HSC	group	TGFBR1i_3 - TGFb1	0	14.0267	2.65652	5.28009	1.75867073993752e-05	***
HSC	group	p38i - TGFb1	0	4.04116	1.83889	2.1976	0.224825	ns
HSC	group	GSK3bi - TGFb1	0	-4.06716	1.83889	-2.21174	0.218404	ns
HSC	group	SMARCA2/4i - TGFb1	0	-0.0995343	3.16189	-0.0314793	1	ns
HSC	group	BRD4i_1 - TGFb1	0	-3.10912	2.36366	-1.31538	0.804674	ns
HSC	group	BRD4i_3 - TGFb1	0	-4.04219	3.16189	-1.27841	0.82712	ns
HSC	group	HDACi - TGFb1	0	-2.29378	2.02895	-1.13052	0.903167	ns
MyoF	group	NC - TGFb1	0	-25.3103	1.92901	-13.1209	0	***
MyoF	group	TGFBR1i_1 - TGFb1	0	-29.8686	2.53291	-11.7922	0	***
MyoF	group	TGFBR1i_3 - TGFb1	0	-30.03	3.30252	-9.09306	1.7537082896979e-12	***
MyoF	group	p38i - TGFb1	0	-14.9652	2.14925	-6.96301	3.69321346838092e-08	***
MyoF	group	GSK3bi - TGFb1	0	-27.2353	2.21781	-12.2803	0	***
MyoF	group	SMARCA2/4i - TGFb1	0	-6.08089	3.92397	-1.54968	0.630792	ns
MyoF	group	BRD4i_1 - TGFb1	0	-29.425	2.70441	-10.8804	2.77555756156289e-15	***
MyoF	group	BRD4i_3 - TGFb1	0	-29.9963	3.92397	-7.64436	1.06137576505461e-09	***
MyoF	group	HDACi - TGFb1	0	-7.91566	2.40293	-3.29417	0.0136391	*
Mes1	group	NC - TGFb1	0	-5.03847	1.68879	-2.98347	0.0334168	*
Mes1	group	TGFBR1i_1 - TGFb1	0	-6.43977	2.11701	-3.04191	0.0284171	*
Mes1	group	TGFBR1i_3 - TGFb1	0	-7.04456	2.92507	-2.40834	0.141033	ns
Mes1	group	p38i - TGFb1	0	-4.4721	2.02479	-2.20867	0.216633	ns
Mes1	group	GSK3bi - TGFb1	0	21.3267	2.02479	10.5328	1.33226762955019e-15	***
Mes1	group	SMARCA2/4i - TGFb1	0	0.716179	3.48153	0.205708	1	ns
Mes1	group	BRD4i_1 - TGFb1	0	-4.97757	2.38831	-2.08414	0.277087	ns
Mes1	group	BRD4i_3 - TGFb1	0	-6.88694	3.48153	-1.97813	0.336916	ns
Mes1	group	HDACi - TGFb1	0	12.1017	2.11701	5.71642	4.59570995980929e-06	***
Mes2	group	NC - TGFb1	0	-0.25143	0.601028	-0.418332	0.999909	ns
Mes2	group	TGFBR1i_1 - TGFb1	0	-0.294964	0.757835	-0.38922	0.99995	ns
Mes2	group	TGFBR1i_3 - TGFb1	0	-0.29494	1.05215	-0.280322	0.999997	ns
Mes2	group	p38i - TGFb1	0	0.0496209	0.6968	0.0712125	1	ns
Mes2	group	GSK3bi - TGFb1	0	-0.169166	0.6968	-0.242776	0.999999	ns
Mes2	group	SMARCA2/4i - TGFb1	0	0.104077	1.25424	0.0829805	1	ns
Mes2	group	BRD4i_1 - TGFb1	0	36.6516	0.856809	42.7768	0	***
Mes2	group	BRD4i_3 - TGFb1	0	30.5299	1.25424	24.3414	0	***
Mes2	group	HDACi - TGFb1	0	0.185322	0.757835	0.244541	0.999999	ns
Mes3	group	NC - TGFb1	0	0.805048	1.70638	0.471786	0.999749	ns
Mes3	group	TGFBR1i_1 - TGFb1	0	3.17104	2.29345	1.38265	0.75698	ns
Mes3	group	TGFBR1i_3 - TGFb1	0	9.2926	3.00284	3.09461	0.0244395	*
Mes3	group	p38i - TGFb1	0	4.85628	2.00189	2.42585	0.13529	ns
Mes3	group	GSK3bi - TGFb1	0	5.3514	2.00189	2.67317	0.0750143	ns
Mes3	group	SMARCA2/4i - TGFb1	0	0.146086	3.57409	0.0408738	1	ns
Mes3	group	BRD4i_1 - TGFb1	0	-0.988252	2.45181	-0.403071	0.999931	ns
Mes3	group	BRD4i_3 - TGFb1	0	-0.089862	3.57409	-0.0251426	1	ns
Mes3	group	HDACi - TGFb1	0	-1.90475	2.29345	-0.830518	0.983455	ns
Mes4	group	NC - TGFb1	0	0.00658311	0.221482	0.029723	1	ns
Mes4	group	TGFBR1i_1 - TGFb1	0	-0.390196	0.297681	-1.31078	0.803936	ns
Mes4	group	TGFBR1i_3 - TGFb1	0	1.30269	0.389757	3.34231	0.0118934	*
Mes4	group	p38i - TGFb1	0	-0.291067	0.259838	-1.12019	0.905379	ns
Mes4	group	GSK3bi - TGFb1	0	0.387985	0.259838	1.49318	0.67854	ns
Mes4	group	SMARCA2/4i - TGFb1	0	0.989451	0.463903	2.13288	0.251912	ns
Mes4	group	BRD4i_1 - TGFb1	0	0.0982644	0.318235	0.308779	0.999993	ns
Mes4	group	BRD4i_3 - TGFb1	0	0.884044	0.463903	1.90567	0.381712	ns
Mes4	group	HDACi - TGFb1	0	-0.162821	0.297681	-0.546962	0.999187	ns
Mesothelia	group	NC - TGFb1	0	3.82049	1.09168	3.49965	0.00749135	**
Mesothelia	group	TGFBR1i_1 - TGFb1	0	2.91175	1.44415	2.01624	0.315715	ns
Mesothelia	group	TGFBR1i_3 - TGFb1	0	11.3589	1.89084	6.00734	1.08226831763147e-06	***
Mesothelia	group	p38i - TGFb1	0	6.86872	1.30888	5.2478	1.76592500016337e-05	***
Mesothelia	group	GSK3bi - TGFb1	0	-2.75656	1.26056	-2.18677	0.227416	ns
Mesothelia	group	SMARCA2/4i - TGFb1	0	2.64637	2.25055	1.17588	0.880634	ns
Mesothelia	group	BRD4i_1 - TGFb1	0	1.3065	1.54387	0.846254	0.981516	ns
Mesothelia	group	BRD4i_3 - TGFb1	0	1.22514	2.25055	0.544375	0.999227	ns
Mesothelia	group	HDACi - TGFb1	0	-0.860647	1.44415	-0.595952	0.998448	ns

## Sheet: S2F
Sample	nCells	library	median_nFrags
L2.snap_B47_NC_S8	1212	L2	6207
L2.snap_B47_SAHA_S5	926	L2	7535
L2.snap_B47_T_S7	869	L2	8775
L2.snap_B47_ZEN_S6	1176	L2	5673
L2.snap_B50_CHIR_S17	999	L2	4667
L2.snap_B50_SAHA_S19	1654	L2	3881
L2.snap_B50_Ti_S18	969	L2	5246
L2.snap_B51_CHIR_S15	1128	L2	8816
L2.snap_B51_NC_S4	1822	L2	4005.5
L2.snap_B51_T_S3	2174	L2	6375
L2.snap_B51_Ti_S1	1971	L2	7021
L2.snap_B51_ZEN_S2	3324	L2	7162.5
L2.snap_B51_p38_S16	1796	L2	8647.5
L2.snap_B55_CHIR_S24	816	L2	7474.5
L2.snap_B55_NC_S14	1302	L2	5250
L2.snap_B55_SAHA_S11	1830	L2	4978.5
L2.snap_B55_T_S13	2031	L2	7530
L2.snap_B55_Ti_S10	809	L2	4654
L2.snap_B55_ZEN_S12	1508	L2	5975
L2.snap_B55_p38_S9	783	L2	4823
L2.snap_B57_NC_S23	1200	L2	4363
L2.snap_B57_SAHA_S21	1007	L2	6529
L2.snap_B57_T_S22	1439	L2	5152
L2.snap_B57_p38_S20	2235	L2	6030

## Sheet: S2G
seqnames	start	end	strand	name	idx	Log2FC	FDR	MeanDiff	condition
chr13	43023203	43114224	1	DNAJC15	184	0.985133	6.07668194612106e-05	0.330741	BRD4i
chr1	169105697	169132722	1	ATP1B1	1798	0.759521	9.83207484274397e-05	0.405048	BRD4i
chr5	147510056	147390811	2	DPYSL3	847	0.619276	0.000502584	0.404661	BRD4i
chr5	74536976	74369376	2	LINC01331	356	0.815071	0.00126282	0.258546	BRD4i
chr17	59331689	59401729	1	YPEL2	1042	0.560468	0.00259736	0.294378	BRD4i
chr18	22169443	22202528	1	GATA6	114	0.583294	0.00259736	0.402157	BRD4i
chr18	28177446	27950966	2	CDH2	148	0.395851	0.00352813	0.269462	BRD4i
chr1	203186749	203178931	2	CHI3L1	2036	0.912271	0.00812796	0.186411	BRD4i
chr18	22168968	22166898	2	GATA6-AS1	115	0.637043	0.00812796	0.854023	BRD4i
chr4	110642123	110617423	2	PITX2	632	0.506939	0.00927321	0.471243	BRD4i
chr3	73624940	73382433	2	PDZRN3	618	0.473779	0.00969599	0.250456	BRD4i
chr2	144518097	144521477	1	ZEB2-AS1	909	0.983967	0.0107003	0.3129	BRD4i
chr22	30421771	30377820	2	RNF215	224	0.542058	0.0107003	0.291801	BRD4i
chr12	70242994	70354993	1	CNOT2	772	0.747057	0.0144555	0.129859	BRD4i
chr5	113488830	113022099	2	MCC	527	0.397033	0.0144555	0.311739	BRD4i
chr3	13549131	13638422	1	FBLN2	96	0.42625	0.0208981	0.281438	BRD4i
chr9	21995301	21967753	2	CDKN2A	111	0.756173	0.0223357	0.162193	BRD4i
chrX	13734635	13712244	2	TRAPPC2	53	0.98096	0.0223357	0.158153	BRD4i
chr2	215843722	215611563	2	LINC00607	1303	0.401153	0.0226946	0.256615	BRD4i
chr4	108168956	108047545	2	LEF1	612	0.661091	0.0226946	0.244926	BRD4i
chr5	157671480	157625679	2	SOX30	948	0.520611	0.0290191	0.0776968	BRD4i
chr7	75486271	75416787	2	POM121C	471	1.08451	0.0290191	0.0754016	BRD4i
chr1	205321791	205302059	2	NUAK2	2069	0.633442	0.0311697	0.364335	BRD4i
chr22	30409255	30429053	1	MTFP1	226	0.621372	0.0311697	0.309506	BRD4i
chr5	9546200	9550609	1	SNHG18	72	0.742546	0.0311697	0.275972	BRD4i
chr9	20622543	20341665	2	MLLT3	82	0.386022	0.0311697	0.150016	BRD4i
chr1	67833467	67701466	2	GNG12	931	0.392733	0.0322148	0.216233	BRD4i
chr2	42048020	42058528	1	PKDCC	290	0.504671	0.0328218	0.453426	BRD4i
chr7	138002067	137874979	2	CREB3L2	932	0.430343	0.0328218	0.330259	BRD4i
chr4	108167525	108199920	1	LEF1-AS1	613	0.691926	0.0329686	0.204496	BRD4i
chr5	123089121	123194266	1	PRDM6	574	0.554008	0.0351817	0.216804	BRD4i
chr8	22693302	22687659	2	EGR3	159	0.522998	0.0380606	0.399851	BRD4i
chr5	151687165	151661096	2	SPARC	911	0.545261	0.0398396	0.25598	BRD4i
chr20	45890144	45898820	1	CTSA	479	0.750836	0.0426507	0.222582	BRD4i
chr7	150368790	150398631	1	ZNF775	1055	0.463711	0.0485523	0.230167	BRD4i
chr1	223701593	223776018	1	CAPN2	2217	0.39766	0.0489835	0.343707	BRD4i
chr15	70763593	70654554	2	UACA	511	0.377484	0.0489835	0.20298	BRD4i
chr18	31318089	31357029	1	DSG1	153	0.462156	0.0489835	0.0403053	BRD4i
chrX	134797232	134769566	2	FAM122B	743	1.07491	0.0489835	0.103235	BRD4i
chr16	50548330	50640739	1	NKD1	563	0.583059	0.00499876	0.25833	GSK3bi
chr19	53982307	53982397	1	MIR935	1465	0.799587	0.00499876	0.789299	GSK3bi
chr19	53963040	53990215	1	CACNG8	1464	0.704645	0.00840447	0.266558	GSK3bi
chr17	75721436	75757818	1	ITGB4	1243	0.853014	0.0229641	0.233539	GSK3bi
chr17	65641033	65528563	2	AXIN2	1126	0.474235	0.0431295	0.221077	GSK3bi
chr8	89757747	89791063	1	RIPK2	521	0.769433	0.0431295	0.151513	GSK3bi
chr4	47463719	47450796	2	COMMD8	271	1.26375	0.0250679	0.231376	NC
chr17	17779529	17776686	2	SMCR5	342	0.655845	0.0029966	0.600828	p38i
chr2	176269395	176338025	1	MTX2	1079	0.713215	0.0129128	0.0881405	p38i
chr3	86991119	86937969	2	VGLL3	635	0.664576	0.0219002	0.241727	p38i
chr5	2752131	2755397	1	C5orf38	41	0.92928	0.0219002	0.442235	p38i
chr11	31812391	32105755	1	RCN1	405	0.639317	0.027374	0.274765	p38i
chr11	31816566	31887043	1	PAX6-AS1	406	1.01645	0.027374	0.162422	p38i
chr13	33016433	33066145	1	KL	120	0.823042	0.027374	0.0795342	p38i
chr2	229271285	228850526	2	PID1	1424	0.46498	0.027374	0.170817	p38i
chr6	49550646	49552095	1	C6orf141	667	1.15247	0.027374	0.228683	p38i
chr16	23836001	24220611	1	PRKCB	379	0.510736	0.0359769	0.199183	p38i
chr22	33058372	32512552	2	SYN3	270	0.821314	1.14012477864371e-18	1.59091	TGFb1
chr22	32801701	32863043	1	TIMP3	271	1.28203	5.24182498727268e-17	1.2236	TGFb1
chr14	74612378	74498170	2	LTBP2	484	0.586921	5.15131541152731e-08	0.499519	TGFb1
chr2	218002995	217799789	2	TNS1	1320	0.510877	7.24508461627767e-06	0.643446	TGFb1
chr9	129665641	129722674	1	PRRX2	783	0.791457	7.24508461627767e-06	0.315416	TGFb1
chr17	40565472	40553769	2	CCR7	654	0.808003	1.06086907082267e-05	0.295262	TGFb1
chr2	217900628	217900513	2	MIR6809	1321	0.662013	1.06086907082267e-05	0.983106	TGFb1
chr8	132866958	133134903	1	TG	754	0.616109	1.06086907082267e-05	0.417336	TGFb1
chr4	57110385	57030773	2	IGFBP7	334	0.890481	1.54749101064772e-05	0.300948	TGFb1
chr5	34656237	34832627	1	RAI14	141	0.663481	1.78484187733758e-05	0.360296	TGFb1
chr9	94726701	95087218	1	C9orf3	445	0.354583	2.72397176476978e-05	0.435107	TGFb1
chr19	3359563	3469217	1	NFIC	120	0.514443	4.2633158159899e-05	0.343739	TGFb1
chr4	53377839	54298247	1	PDGFRA	303	0.330594	4.28627033907527e-05	0.547119	TGFb1
chr11	118606440	118658038	1	PHLDB1	1381	0.651096	0.000107943	0.485084	TGFb1
chr2	32946972	33399509	1	LTBP1	243	0.459473	0.000107943	0.373094	TGFb1
chr2	69013178	69249327	1	ANTXR1	454	0.549754	0.000113649	0.322584	TGFb1
chr2	218034960	218090581	1	RUFY4	1322	0.427154	0.000113649	0.183577	TGFb1
chr9	114155560	114312511	1	COL27A1	602	0.404982	0.00021777	0.319672	TGFb1
chr7	1844253	1844180	2	MIR4655	33	0.429928	0.000318273	0.199089	TGFb1
chr17	62627401	62693597	1	MRC2	1078	0.713114	0.000320827	0.325022	TGFb1
chr19	40592883	40629818	1	LTBP4	935	0.471023	0.00049664	0.432006	TGFb1
chr2	120735623	120992653	1	GLI2	818	0.331442	0.000568994	0.406549	TGFb1
chr4	168497066	168928457	1	PALLD	857	0.426622	0.000568994	0.463491	TGFb1
chr6	39792298	39904877	1	DAAM2	547	0.665292	0.000675411	0.25371	TGFb1
chr17	40501597	40475828	2	TNS4	653	0.469682	0.00138727	0.202075	TGFb1
chr9	94809962	94810057	1	MIR2278	446	0.668274	0.00144219	0.476135	TGFb1
chr11	78418348	78215297	2	GAB2	1109	0.388834	0.0017057	0.196763	TGFb1
chr18	48539046	48863217	1	CTIF	228	0.288967	0.0017057	0.350745	TGFb1
chr8	133191039	133230344	1	WISP1	757	0.50847	0.0017057	0.210123	TGFb1
chr9	114209417	114209526	1	MIR455	603	0.410447	0.0017057	0.260865	TGFb1
chr11	112961247	113278436	1	NCAM1	1315	0.47968	0.00174684	0.202473	TGFb1
chr15	48645849	48408306	2	FBN1	313	0.477632	0.00179294	0.248606	TGFb1
chr10	103855543	103594027	2	SH3PXD2A	759	0.380355	0.00211095	0.462946	TGFb1
chr16	49857919	49487524	2	ZNF423	556	0.313219	0.00211095	0.313731	TGFb1
chr2	215436172	215360440	2	FN1	1301	0.496063	0.00277284	0.432469	TGFb1
chr13	30906191	30925572	1	MEDAG	106	1.08806	0.00293199	0.173161	TGFb1
chr1	246507312	245749342	2	SMYD3	2388	0.365834	0.00336493	0.372346	TGFb1
chr19	2702709	2511219	2	GNG7	100	0.353971	0.00346348	0.378662	TGFb1
chr12	52493257	52487174	2	KRT6A	502	0.750033	0.00348795	0.296193	TGFb1
chr14	96039324	96094080	1	C14orf132	642	0.542325	0.00348795	0.217334	TGFb1
chr9	116153804	116402322	1	PAPPA	618	0.503177	0.0035163	0.374996	TGFb1
chr9	134641774	134844843	1	COL5A1	863	0.326403	0.00352289	0.479465	TGFb1
chr17	31575411	31575521	1	MIR365B	498	0.657136	0.00374441	0.289934	TGFb1
chr20	11301525	11234170	2	LOC339593	140	0.59323	0.00433835	0.134151	TGFb1
chr12	54419460	54395261	2	ITGA5	577	0.741771	0.00458289	0.243393	TGFb1
chr5	37839686	37812677	2	GDNF	164	0.773236	0.00459354	0.223318	TGFb1
chr5	149141483	149260542	1	ABLIM3	866	0.563488	0.00459354	0.199694	TGFb1
chr7	101629296	101613325	2	MYL10	701	0.628279	0.00465645	0.323097	TGFb1
chr17	50201632	50183289	2	COL1A1	954	0.472252	0.00468467	0.360477	TGFb1
chr2	216034096	215942805	2	MREG	1305	0.369668	0.00468467	0.106429	TGFb1
chr6	30830659	30798654	2	LINC00243	310	0.339047	0.00468467	0.100344	TGFb1
chr17	2303771	2059843	2	SMG6	43	0.362525	0.00470207	0.305839	TGFb1
chr7	2512529	2529177	1	LFNG	41	0.589648	0.00470207	0.519026	TGFb1
chr12	54353661	54497688	1	LOC102724050	574	0.384004	0.00503923	0.289404	TGFb1
chr13	30933846	30881933	2	TEX26-AS1	105	0.652576	0.00503923	0.156728	TGFb1
chr8	133046581	133046481	2	MIR7848	756	0.764606	0.00503923	0.459809	TGFb1
chr11	43942505	43944338	1	C11orf96	464	0.514765	0.00537867	0.485539	TGFb1
chr15	25865172	25677273	2	ATP10A	103	0.420728	0.00537867	0.306891	TGFb1
chr18	63320128	63123346	2	BCL2	307	0.39764	0.0055875	0.136636	TGFb1
chr10	62374192	62672011	1	ZNF365	361	0.418244	0.00562959	0.229722	TGFb1
chr7	2844324	2728112	2	GNA12	47	0.543283	0.00562959	0.305332	TGFb1
chr14	76826372	76870302	1	LRRC74A	513	0.406598	0.00583192	0.0746801	TGFb1
chr1	12063377	12144207	1	TNFRSF8	202	0.534603	0.00661508	0.165036	TGFb1
chr8	116766925	116642130	2	EIF3H	652	0.355598	0.00662081	0.113288	TGFb1
chr13	80011077	80028283	1	LINC01080	369	0.559173	0.00701019	0.105256	TGFb1
chr4	37891087	38139175	1	TBC1D1	217	0.355594	0.00724172	0.217395	TGFb1
chr2	127645864	127652639	1	GPR17	836	0.525606	0.00742536	0.245077	TGFb1
chr12	2269776	2288937	1	CACNA1C-IT3	28	0.451663	0.00791246	0.158499	TGFb1
chr2	237085312	237100466	1	COPS8	1506	0.45353	0.00791246	0.190131	TGFb1
chr5	122129513	122179617	1	ZNF474	567	0.525115	0.00837158	0.133781	TGFb1
chr6	111606278	111556454	2	TRAF3IP2	932	0.678357	0.00837158	0.243066	TGFb1
chr20	51562831	51386957	2	NFATC2	547	0.322465	0.0084744	0.296952	TGFb1
chr3	15601341	15645822	1	BTD	123	0.812876	0.00850399	0.185775	TGFb1
chr7	2527074	2527145	1	MIR4648	42	0.661414	0.0086822	0.577022	TGFb1
chr10	79069035	79316528	1	ZMIZ1	491	0.268907	0.00876569	0.529668	TGFb1
chr4	182143987	182803024	1	TENM3	900	0.269228	0.00876569	0.258207	TGFb1
chr6	13295586	13273391	2	LOC100130357	95	0.771026	0.00876569	0.145056	TGFb1
chr7	135729258	135681237	2	SLC13A4	924	0.946712	0.00878818	0.142575	TGFb1
chr1	172659018	172666874	1	FASLG	1835	0.760137	0.00893185	0.161527	TGFb1
chr17	10198551	9910609	2	GAS7	265	0.28327	0.00959914	0.273449	TGFb1
chr3	45146422	45082278	2	CDCP1	304	0.402734	0.00968824	0.152175	TGFb1
chr17	67471489	67471585	1	MIR548AA2	1138	0.756173	0.0104878	0.256421	TGFb1
chr3	172039628	172401665	1	FNDC3B	1175	0.3387	0.010538	0.459982	TGFb1
chr13	113888306	113923512	1	LINC00452	551	1.08156	0.0114004	0.130338	TGFb1
chr14	100779410	100861031	1	MEG3	677	0.654736	0.0114004	0.262817	TGFb1
chr2	149587196	149848233	1	LOC101929231	920	0.518216	0.0114004	0.198205	TGFb1
chr3	127823250	127689062	2	MGLL	884	0.336673	0.0114004	0.169525	TGFb1
chr5	132257671	132273454	1	PDLIM4	617	0.631488	0.0114004	0.341619	TGFb1
chr5	142698070	142592178	2	FGF1	825	0.516586	0.0114004	0.191984	TGFb1
chr5	179345430	179110851	2	ADAMTS2	1118	0.412532	0.0114004	0.31426	TGFb1
chr8	95204456	95810136	1	C8orf37-AS1	565	0.381244	0.0114004	0.259065	TGFb1
chr1	38089231	38089329	1	MIR3659	617	0.645642	0.0115331	0.227895	TGFb1
chr22	19566839	19565203	2	LINC00895	55	0.719164	0.0115331	0.251722	TGFb1
chr6	150143076	150250357	1	PPP1R14C	1153	0.445662	0.0115331	0.16123	TGFb1
chr6	32115334	32041154	2	TNXB	397	0.317277	0.0116211	0.15375	TGFb1
chr9	131009082	131094473	1	LAMC3	804	0.362051	0.0116211	0.143807	TGFb1
chr7	137846863	137390524	2	DGKI	931	0.414785	0.0117427	0.194918	TGFb1
chr20	50267486	50279795	1	SMIM25	532	0.342948	0.0122527	0.0817283	TGFb1
chr5	169013227	169037998	1	LOC728095	1001	0.342669	0.0126028	0.0873943	TGFb1
chr1	110339171	110286375	2	RBM15-AS1	1190	0.365522	0.0133672	0.196777	TGFb1
chr14	67819808	68595996	1	RAD51B	416	0.285466	0.0133672	0.3613	TGFb1
chr6	150368892	150405969	1	IYD	1154	0.435695	0.0135927	0.0928572	TGFb1
chr12	108857590	108778192	2	SSH1	986	0.375361	0.0137222	0.257338	TGFb1
chr8	96261715	96336995	1	PTDSS1	571	0.575905	0.0139685	0.164201	TGFb1
chr14	94592058	94624646	1	SERPINA3	627	0.582433	0.0146932	0.183791	TGFb1
chr4	68447449	68497604	1	TMPRSS11E	360	1.11558	0.0146932	0.123497	TGFb1
chr7	106865278	106907145	1	PIK3CG	747	0.430885	0.0146932	0.0485975	TGFb1
chr1	86468368	86500289	1	CLCA1	1021	0.98181	0.0149244	0.141851	TGFb1
chr12	13196716	13219939	1	EMP1	231	0.482093	0.0149244	0.241908	TGFb1
chr12	26121991	26287738	1	SSPN	299	0.46443	0.0149244	0.277899	TGFb1
chr19	51723994	51713112	2	HAS1	1357	0.793328	0.0149244	0.229348	TGFb1
chr22	19527545	19523024	2	CLDN5	54	1.20326	0.0149244	0.126248	TGFb1
chr11	114257831	114313285	1	NNMT	1329	0.492447	0.0151751	0.222489	TGFb1
chr12	124337242	124337181	2	MIR6880	1199	0.286643	0.0152059	0.276044	TGFb1
chr2	207529795	207186717	2	MYOSLID-AS1	1259	0.279971	0.0160508	0.270815	TGFb1
chr7	135748846	135728348	2	FAM180A	925	0.546136	0.0163193	0.0895775	TGFb1
chr6	13328583	13304951	2	TBC1D7	96	0.467804	0.0164601	0.0813823	TGFb1
chr18	79395856	79529325	1	NFATC1	374	0.286683	0.0166249	0.253175	TGFb1
chr16	85137150	85149443	1	LINC02139	905	0.459533	0.0166729	0.252577	TGFb1
chr1	31764893	31727117	2	ADGRB2	513	0.409689	0.0169582	0.183141	TGFb1
chr3	194584011	194590260	1	TMEM44-AS1	1346	0.558697	0.0169582	0.329438	TGFb1
chr18	55479221	55479298	1	MIR4529	271	0.685728	0.017119	0.116521	TGFb1
chr21	35049344	34787801	2	RUNX1	168	0.278749	0.017119	0.29808	TGFb1
chr1	205943460	205913048	2	SLC26A9	2083	0.518213	0.0173093	0.100151	TGFb1
chr2	237414375	237324003	2	COL6A3	1507	0.388751	0.0173093	0.17504	TGFb1
chr14	75661189	75649791	2	ERG28	505	0.435193	0.0180746	0.270714	TGFb1
chr2	96145440	96143166	2	DUSP2	633	0.443626	0.0180746	0.208175	TGFb1
chr3	11137093	11263557	1	HRH1	77	0.623914	0.0180746	0.19736	TGFb1
chr6	134520585	134428240	2	LOC101928231	1054	0.636096	0.0180746	0.134209	TGFb1
chr16	152687	154503	1	HBZ	7	1.23623	0.018395	0.250195	TGFb1
chr6	13328544	13264861	2	TBC1D7-LOC100130357	94	0.58482	0.0185545	0.134914	TGFb1
chr1	205850132	205828022	2	PM20D1	2082	1.03905	0.0193993	0.0481891	TGFb1
chr10	4243912	4201141	2	LINC00702	26	0.667164	0.0193993	0.164278	TGFb1
chr5	149063163	148923639	2	SH3TC2	863	0.507855	0.0202716	0.207686	TGFb1
chr1	233624152	233624219	1	MIR4427	2320	0.604563	0.0204021	0.147618	TGFb1
chr5	39274528	39105236	2	FYB1	178	0.700411	0.0205888	0.180244	TGFb1
chr10	127907061	128085855	1	PTPRE	923	0.31611	0.0208125	0.188131	TGFb1
chr6	26285509	26285113	2	HIST1H4H	190	0.473778	0.0211352	0.332799	TGFb1
chr11	76670747	76657524	2	LRRC32	1086	0.304559	0.0213384	0.225117	TGFb1
chr3	129606818	129555175	2	PLXND1	917	0.350291	0.0218068	0.318002	TGFb1
chr2	177392691	177283508	2	LOC100130691	1085	0.583097	0.0220106	0.138505	TGFb1
chr3	132317367	132368298	1	ACPP	934	0.381134	0.0220106	0.0695714	TGFb1
chr12	24949459	24810022	2	BCAT1	290	0.561622	0.0221929	0.192618	TGFb1
chr16	10182754	9753404	2	GRIN2A	246	0.410901	0.0230643	0.241149	TGFb1
chr1	201283452	201332993	1	PKP1	2000	0.354976	0.0233931	0.126157	TGFb1
chr20	50292720	50314922	1	LINC01270	533	0.577663	0.0234107	0.208087	TGFb1
chr3	64445476	64093867	2	PRICKLE2	581	0.310209	0.0235172	0.256258	TGFb1
chr19	19273369	19254748	2	HAPLN4	624	0.710627	0.0236359	0.212477	TGFb1
chr12	49904217	49866896	2	FAIM2	448	0.65305	0.0236415	0.127211	TGFb1
chr5	122078285	122063195	2	LOX	566	0.652243	0.0243205	0.151101	TGFb1
chr10	11742366	11764070	1	ECHDC3	77	0.380455	0.0245409	0.0988752	TGFb1
chr1	161089599	161070995	2	NECTIN4	1711	0.585592	0.0247938	0.324624	TGFb1
chr1	159925732	159918107	2	TAGLN2	1678	0.33512	0.0249343	0.344575	TGFb1
chr1	58933643	59132795	1	LINC01358	874	0.406729	0.0249727	0.205205	TGFb1
chr2	68679601	68826833	1	ARHGAP25	450	0.453096	0.0249727	0.156235	TGFb1
chr2	223957404	223967714	1	MRPL44	1402	0.757027	0.0249727	0.160503	TGFb1
chr17	73828520	73750330	2	LINC00469	1186	0.637192	0.0256525	0.133137	TGFb1
chr7	47582558	47275154	2	TNS3	345	0.289459	0.0258646	0.407254	TGFb1
chr11	44047981	44059977	1	ACCSL	465	0.539121	0.0269932	0.0951308	TGFb1
chr12	55492378	55493316	1	OR6C68	598	1.25069	0.0270756	0.132664	TGFb1
chr5	79936579	79967626	1	LINC01455	400	0.373175	0.0273161	0.0386177	TGFb1
chr6	4079209	4130951	1	C6orf201	36	1.28389	0.0273161	0.120881	TGFb1
chr14	68979440	68874143	2	ACTN1	418	0.296609	0.0275313	0.244515	TGFb1
chr2	43596046	43230836	2	THADA	301	0.302592	0.0275313	0.208652	TGFb1
chr21	36134912	36146566	1	CBR3	176	0.835593	0.0275313	0.198716	TGFb1
chr9	95086096	95086012	2	MIR3074	450	0.48551	0.0275313	0.327921	TGFb1
chr2	109129348	109504632	1	SH3RF3	741	0.284393	0.0276008	0.25136	TGFb1
chr4	57425872	57465986	1	LINC02380	336	0.402717	0.028063	0.0452776	TGFb1
chr1	32465057	32605939	1	ZBTB8A	534	0.342898	0.028372	0.125881	TGFb1
chr14	69259642	69357033	1	GALNT16	422	0.463338	0.028448	0.115509	TGFb1
chr17	73737854	73756557	1	LOC100134391	1185	0.691488	0.0293815	0.0906077	TGFb1
chr8	20953127	20968904	1	LOC102467222	131	0.56229	0.0306274	0.0689437	TGFb1
chr10	49299193	49327487	1	C10orf71	308	0.48819	0.0309651	0.0583924	TGFb1
chr19	47309874	47322066	1	C5AR1	1151	0.533015	0.0309651	0.123793	TGFb1
chr1	10210805	10381603	1	KIF1B	163	0.418507	0.0311012	0.175316	TGFb1
chr11	36296288	36465204	1	PRR5L	445	0.343018	0.0324407	0.22899	TGFb1
chr11	133956985	133908564	2	IGSF9B	1552	0.362761	0.0324407	0.207312	TGFb1
chr13	79872586	79917944	1	LINC00382	368	0.47331	0.0324407	0.0605976	TGFb1
chr14	75579584	75955078	1	TTLL5	503	0.30206	0.0324407	0.243463	TGFb1
chr15	51242190	51242264	1	MIR4713	338	1.13497	0.0324407	0.15073	TGFb1
chr16	50246137	50318135	1	ADCY7	560	0.330833	0.0324407	0.160778	TGFb1
chr17	979770	799313	2	NXN	13	0.269325	0.0324407	0.225469	TGFb1
chr8	37784191	37844896	1	ADGRA2	264	0.354426	0.0324407	0.205883	TGFb1
chr9	35958154	35957108	2	OR2S2	226	0.536527	0.0324407	0.196093	TGFb1
chr1	64203627	64267368	1	UBE2U	905	0.572674	0.0326482	0.0852333	TGFb1
chr6	3849388	3851317	1	FAM50B	33	0.452319	0.0326482	0.30676	TGFb1
chr2	127681786	127638381	2	LIMS2	835	0.430692	0.0328843	0.246487	TGFb1
chr10	122271306	122338162	1	BTBD16	871	0.548041	0.0330596	0.177869	TGFb1
chr12	12927726	12984645	1	GPRC5D-AS1	226	0.653895	0.0330596	0.108861	TGFb1
chr2	7899655	7886770	2	LOC101929551	41	0.807352	0.0330596	0.0839558	TGFb1
chr22	48489460	48850912	1	FAM19A5	517	0.361608	0.0330596	0.225607	TGFb1
chr7	101127089	101139266	1	SERPINE1	687	0.396867	0.0330596	0.360803	TGFb1
chr7	117323289	117276631	2	WNT2	799	0.616576	0.0330596	0.141135	TGFb1
chr2	85418721	85437029	1	SH2D6	577	0.48413	0.0331301	0.294612	TGFb1
chr2	172736206	172677148	2	RAPGEF4-AS1	1045	0.832683	0.0331301	0.132046	TGFb1
chr13	29935905	29950488	1	LINC00544	95	0.403646	0.0332989	0.0534809	TGFb1
chr3	13549131	13638422	1	FBLN2	96	0.307787	0.0332989	0.220803	TGFb1
chr5	172454523	172325181	2	SH3PXD2B	1026	0.39638	0.0332989	0.22061	TGFb1
chr1	205935128	205935768	1	SLC26A9-AS1	2084	0.673392	0.0334271	0.163024	TGFb1
chr19	43754990	43727992	2	SMG9	1029	0.482641	0.0337789	0.216582	TGFb1
chr12	94834398	94834513	1	MIR492	875	0.592174	0.0340581	0.286467	TGFb1
chr14	24264432	24249114	2	TGM1	144	1.23429	0.0345744	0.133606	TGFb1
chr2	160271888	160099666	2	ITGB6	964	0.336464	0.0345744	0.248622	TGFb1
chr17	15106187	15105237	2	CDRT8	299	1.07572	0.0348688	0.198078	TGFb1
chr2	207110073	207109987	2	MIR2355	1257	0.41002	0.0349571	0.0871107	TGFb1
chr15	90868592	90883458	1	FURIN	750	0.410821	0.0353054	0.187235	TGFb1
chr17	66256525	66212033	2	APOH	1128	1.16909	0.0353054	0.075517	TGFb1
chr1	89633072	89764518	1	LRRC8C	1043	0.45637	0.0359344	0.139221	TGFb1
chr15	33310945	33866121	1	RYR3	145	0.27277	0.0359344	0.144873	TGFb1
chr16	30572734	30569346	2	ZNF688	481	0.706458	0.0359344	0.246888	TGFb1
chr21	35580760	35372507	2	LOC100506403	170	0.51785	0.0359344	0.130294	TGFb1
chr5	154478264	154474972	2	HAND1	927	0.452832	0.0359344	0.414383	TGFb1
chr7	36095272	36100653	1	LOC101928618	260	0.481439	0.0359344	0.129714	TGFb1
chr2	205681990	205798133	1	NRP2	1240	0.444301	0.0364405	0.27007	TGFb1
chr3	140678039	140701150	1	TRIM42	997	0.468799	0.0364405	0.0703723	TGFb1
chr7	74027789	74069907	1	ELN	455	0.401177	0.0368078	0.158137	TGFb1
chr9	127578989	127505339	2	FAM129B	715	0.321329	0.0368078	0.290384	TGFb1
chr10	46911396	47002488	1	PTPN20	288	0.327105	0.0368829	0.0320503	TGFb1
chr2	37876274	37826247	2	LINC00211	264	0.35432	0.0368829	0.0876581	TGFb1
chr9	88990863	88996140	1	C9orf47	386	0.633146	0.0368829	0.142191	TGFb1
chr1	178542752	178548889	1	C1orf220	1873	0.610602	0.0369033	0.376813	TGFb1
chr2	188978092	188978161	1	MIR1245A	1137	0.5733	0.0369033	0.309622	TGFb1
chr3	105869043	105655461	2	CBLB	699	0.464465	0.0372524	0.255724	TGFb1
chr5	180815652	180784782	2	MGAT1	1143	0.476808	0.0372524	0.253153	TGFb1
chr8	22669148	22620418	2	BIN3	158	0.390783	0.0372524	0.179141	TGFb1
chr11	67056818	67072013	1	RHOD	930	0.540466	0.0372589	0.215881	TGFb1
chr13	30932703	30975502	1	TEX26	107	0.437871	0.0372987	0.0860504	TGFb1
chr19	3700479	3630183	2	PIP5K1C	131	0.310551	0.0372987	0.201841	TGFb1
chr19	49036895	49035610	2	CGB1	1220	1.59878	0.0372987	0.140727	TGFb1
chr9	70175888	70087419	2	MAMDC2-AS1	308	0.696649	0.0372987	0.146775	TGFb1
chrX	10015562	10144478	1	WWC3	32	0.475105	0.0372987	0.128982	TGFb1
chr13	51804157	51767993	2	DHRS12	270	0.495587	0.0383192	0.179732	TGFb1
chr16	14016016	14009280	2	LINC02185	277	0.748018	0.0392843	0.14571	TGFb1
chr15	81182600	81314058	1	IL16	651	0.51821	0.0398877	0.136533	TGFb1
chr3	45916042	45823316	2	LZTFL1	312	0.485121	0.0401757	0.100147	TGFb1
chr19	1174283	1107636	2	SBNO2	42	0.394854	0.0410903	0.213298	TGFb1
chr2	207167267	207074137	2	KLF7	1256	0.388142	0.0415006	0.207996	TGFb1
chr5	55034270	54985249	2	LOC102467081	237	0.694749	0.0415006	0.0646359	TGFb1
chr1	17205126	17246005	1	PADI1	277	0.59196	0.0415887	0.152267	TGFb1
chr10	124791727	124617080	2	FAM53B	895	0.292886	0.042045	0.182676	TGFb1
chr11	130672956	130717352	1	C11orf44	1539	0.408263	0.042045	0.0717366	TGFb1
chr17	20009344	20319026	1	SPECC1	394	0.277386	0.042045	0.268479	TGFb1
chr16	65176713	65141756	2	LINC02126	666	0.500611	0.0425444	0.038525	TGFb1
chr1	8317826	8344167	1	SLC45A1	136	0.415423	0.0430393	0.139316	TGFb1
chr1	44031467	43991500	2	SLC6A9	711	0.294248	0.0430393	0.139658	TGFb1
chr14	50092643	49960544	2	LINC01599	263	0.435194	0.0430393	0.239441	TGFb1
chr14	74713115	74653437	2	AREL1	485	0.624707	0.0430393	0.0937384	TGFb1
chr17	38419280	38512392	1	ARHGAP23	592	0.450464	0.0430393	0.283759	TGFb1
chr2	69103682	69103755	1	MIR3126	455	0.385729	0.0430393	0.188344	TGFb1
chr3	46163604	46266706	1	CCR3	317	0.568603	0.0430393	0.14063	TGFb1
chr8	21812357	21690403	2	GFRA2	134	0.34262	0.0430393	0.105857	TGFb1
chrX	107777342	107713221	2	TSC22D3	585	0.323382	0.0430393	0.143139	TGFb1
chr4	54064690	54009789	2	CHIC2	308	0.304548	0.0435586	0.105996	TGFb1
chr11	112963460	112959279	2	LOC101928847	1316	0.731555	0.0438122	0.22839	TGFb1
chr15	76059837	76229121	1	TMEM266	596	0.424865	0.0438122	0.194664	TGFb1
chr19	49036895	49022869	2	CGB3	1218	1.10865	0.0438122	0.098151	TGFb1
chr19	51804110	51745172	2	FPR1	1358	0.464044	0.0438122	0.0557424	TGFb1
chr8	23425328	23297189	2	LOXL2	172	0.30442	0.0438122	0.21317	TGFb1
chr9	97922570	97904489	2	TRMO	479	0.393241	0.0438122	0.0789656	TGFb1
chr19	19273391	19264364	2	TM6SF2	625	0.766286	0.044077	0.209507	TGFb1
chr1	59296638	59810647	1	FGGY	876	0.251404	0.0446405	0.215044	TGFb1
chr1	63774022	64181498	1	ROR1	903	0.331642	0.0446405	0.214435	TGFb1
chr15	75195643	75212169	1	C15orf39	577	0.338608	0.0446405	0.210087	TGFb1
chr4	182169293	182169378	1	MIR1305	901	0.474946	0.0446405	0.209889	TGFb1
chr9	79975023	80034555	1	LINC01507	349	0.481955	0.0446405	0.0383179	TGFb1
chr10	103452402	103446786	2	CALHM2	754	0.345169	0.0454558	0.0571871	TGFb1
chr13	41457559	41470882	1	RGCC	173	0.492687	0.0454558	0.177901	TGFb1
chr15	88895626	88877288	2	HAPLN3	712	0.598452	0.0454558	0.165648	TGFb1
chr12	13103683	13083560	2	GSG1	230	0.337346	0.046924	0.15827	TGFb1
chr2	177392697	177227595	2	NFE2L2	1083	0.358786	0.0471398	0.163797	TGFb1
chr17	7839904	7854796	1	KDM6B	216	0.333534	0.0474524	0.450696	TGFb1
chr10	12349482	12835545	1	CAMK1D	86	0.260447	0.0474944	0.168213	TGFb1
chr18	23689443	23955066	1	LAMA3	126	0.404561	0.0477011	0.204664	TGFb1
chr17	43661954	43640388	2	MEOX1	795	0.350505	0.0477892	0.102664	TGFb1
chr12	55551199	55552244	1	OR6C4	599	0.763649	0.0493699	0.0649679	TGFb1
chr20	45101112	45092310	2	KCNS1	442	0.544904	0.0494495	0.0899637	TGFb1
chr8	96387438	96371865	2	LOC102724804	572	0.475608	0.0495156	0.0596278	TGFb1
chr11	20049303	20043846	2	NAV2-AS2	361	0.359103	0.0498418	0.19161	TGFb1
chr16	89171767	89195492	1	CDH15	973	0.872194	0.000249724	0.395553	TGFBR1i
chr16	89201664	89195761	2	SLC22A31	974	1.13969	0.00524392	0.242492	TGFBR1i
chr16	1984192	1978917	2	NOXO1	102	0.675322	0.00643554	0.449452	TGFBR1i
chr19	50188186	50310545	1	MYH14	1289	0.530923	0.00689614	0.202383	TGFBR1i
chr16	1984207	1987749	1	GFER	103	0.676623	0.00707451	0.478772	TGFBR1i
chr19	54223506	54216278	2	LILRB3	1479	0.896938	0.00746104	0.194321	TGFBR1i
chr14	37595110	37589984	2	FOXA1	220	0.781903	0.00768532	0.311748	TGFBR1i
chr19	11419342	11384341	2	RGL3	371	0.469814	0.00768532	0.173667	TGFBR1i
chr3	196211487	196243178	1	SLC51A	1369	0.882305	0.00768532	0.140385	TGFBR1i
chr17	41522529	41513743	2	KRT15	713	0.77604	0.00783145	0.275653	TGFBR1i
chr12	48789037	48766194	2	ADCY6	413	1.28841	0.00815031	0.188603	TGFBR1i
chr7	975549	897901	2	ADAP1	14	0.569843	0.00915966	0.382643	TGFBR1i
chr13	27971139	27962137	2	CDX2	82	0.763118	0.0106238	0.223704	TGFBR1i
chr14	101561351	101563452	1	DIO3	775	1.33801	0.0106994	0.659216	TGFBR1i
chr12	48789147	48790535	1	LOC100506125	415	1.55267	0.0108143	0.442423	TGFBR1i
chr19	1065923	1086628	1	ARHGAP45	39	0.794646	0.0130551	0.306197	TGFBR1i
chr19	44809059	44821420	1	BCAM	1063	1.16296	0.0130551	0.279788	TGFBR1i
chr9	136687423	136673143	2	AGPAT2	912	0.74019	0.0167799	0.295619	TGFBR1i
chr17	30334059	30316333	2	TMIGD1	479	1.15639	0.0170354	0.134974	TGFBR1i
chr10	86756650	86932838	1	BMPR1A	535	0.432021	0.017235	0.178528	TGFBR1i
chr11	116823306	116820700	2	APOA4	1345	1.39547	0.017235	0.155302	TGFBR1i
chr16	35743268	35756515	1	LINC02167	535	1.14057	0.017235	0.0566955	TGFBR1i
chr3	50504244	50362799	2	CACNA2D2	450	0.526278	0.017235	0.326145	TGFBR1i
chr11	61581148	61515313	2	SYT7	702	0.617264	0.0192087	0.276044	TGFBR1i
chr11	77128264	77215239	1	MYO7A	1093	0.576459	0.0192087	0.245248	TGFBR1i
chr16	668086	674174	1	RHOT2	37	0.683673	0.0192087	0.356724	TGFBR1i
chr16	88686493	88677682	2	SNAI3	955	0.518558	0.0192087	0.23232	TGFBR1i
chr19	48513189	48485271	2	LMTK3	1188	0.467127	0.0192087	0.424019	TGFBR1i
chr16	1256059	1258998	1	TPSD1	63	0.760311	0.019501	0.134949	TGFBR1i
chr21	6859171	13724274	1	MIR8069-1	6	1.01133	0.019501	0.197024	TGFBR1i
chr19	44529788	44501677	2	CEACAM20	1055	0.616912	0.0202659	0.0858649	TGFBR1i
chr1	173863248	173863941	1	GAS5-AS1	1846	1.8406	0.0232298	0.150877	TGFBR1i
chr16	1078781	1080142	1	SSTR5	57	1.26217	0.0242236	0.293123	TGFBR1i
chr8	144502973	144507174	1	GPT	880	1.0634	0.0242236	0.475992	TGFBR1i
chr9	128203352	128255248	1	DNM1	742	0.651084	0.0242236	0.333798	TGFBR1i
chr16	1333601	1349441	1	BAIAP3	65	0.469111	0.0267635	0.246123	TGFBR1i
chr20	62183029	62202767	1	MTG2	631	1.02419	0.0270214	0.140563	TGFBR1i
chr11	2899721	2925246	1	SLC22A18	103	0.586793	0.0274302	0.221522	TGFBR1i
chr6	144095573	144094881	2	SF3B5	1116	1.10108	0.0300447	0.6023	TGFBR1i
chr17	10730316	10699015	2	TMEM220	275	1.22443	0.0303005	0.133986	TGFBR1i
chr3	196211395	196197449	2	ZDHHC19	1368	0.890574	0.0308223	0.177927	TGFBR1i
chr3	53846580	53865800	1	IL17RB	523	1.07771	0.0315643	0.177458	TGFBR1i
chr9	128245047	128244936	2	MIR3154	744	0.709723	0.0315643	0.468347	TGFBR1i
chr11	116837950	116835751	2	APOA1	1348	1.14432	0.0323978	0.37074	TGFBR1i
chr22	20957092	20964679	1	LINC01637	89	0.932464	0.0323978	0.198139	TGFBR1i
chr9	128244830	128244721	2	MIR199B	743	0.666608	0.0323978	0.369643	TGFBR1i
chr1	1919273	1917590	2	TMEM52	65	0.825159	0.0324126	0.728486	TGFBR1i
chr3	36945057	36826820	2	TRANK1	207	0.60693	0.0324126	0.142282	TGFBR1i
chr16	88453317	88537016	1	ZFPM1	948	0.435136	0.0340427	0.366917	TGFBR1i
chr19	38769904	38730187	2	CAPN12	869	0.646676	0.0355953	0.163822	TGFBR1i
chr7	45888357	45893668	1	IGFBP1	342	0.9816	0.0381278	0.176917	TGFBR1i
chr10	133070929	133131675	1	ADGRA1	949	0.629161	0.0405171	0.189936	TGFBR1i
chr19	3224703	3297076	1	CELF5	119	0.456756	0.0405171	0.223532	TGFBR1i
chr19	44613630	44636781	1	IGSF23	1056	0.463711	0.0416196	0.0540846	TGFBR1i
chr16	1308880	1327018	1	UBE2I	64	0.469385	0.0420547	0.179453	TGFBR1i
chr17	17837002	17810399	2	SREBF1	343	0.292119	0.0437547	0.292012	TGFBR1i
chr17	81911464	81900965	2	PCYT2	1389	0.521578	0.0441649	0.287919	TGFBR1i
chr22	49543466	49543393	2	MIR3667	522	1.65545	0.0456921	0.334302	TGFBR1i
chrX	51406915	51408843	1	CXorf67	304	1.74087	0.0456921	0.121879	TGFBR1i
chr19	4540067	4522531	2	PLIN5	163	1.18501	0.0461139	0.164147	TGFBR1i
chr21	46229217	46259390	1	MCM3AP-AS1	319	0.733786	0.0461139	0.251621	TGFBR1i
chr13	112894378	113099739	1	MCF2L	528	0.278617	0.048492	0.194744	TGFBR1i
chr17	39919854	39904595	2	GSDMB	631	1.73632	0.0485278	0.11797	TGFBR1i
chr19	3708109	3750813	1	TJP3	132	0.291695	0.0485278	0.0579778	TGFBR1i
chr22	33922841	33162226	2	LARGE1	273	0.462635	0.0485278	0.440444	TGFBR1i
chr7	1232907	1237318	1	UNCX	23	0.481485	0.0496052	0.191252	TGFBR1i

## Sheet: S2H
seqnames	start	end	strand	name	idx	Log2FC	FDR	MeanDiff	condition
chr20	31605283	31606515	1	ID1	257	0.785897	2.25326435653219e-09	1.76019	Cho1
chr5	151522148	151522087	2	MIR6499	910	1.00503	2.25326435653219e-09	0.342049	Cho1
chr12	52233114	52252186	1	KRT7	492	1.3744	4.36335693818262e-08	0.326996	Cho1
chr19	9093179	9094213	1	OR1M1	284	1.21329	5.84342355231545e-08	0.382328	Cho1
chr14	61281840	61277370	2	TMEM30B	359	0.884656	9.77391984620435e-08	0.243224	Cho1
chr19	8981342	8848844	2	MUC16	283	0.701315	5.35311610351028e-07	0.0883992	Cho1
chr1	227815693	227846470	1	PRSS38	2255	0.678929	6.00316082182386e-07	0.199556	Cho1
chr17	4498838	4539035	1	SPNS2	91	1.24	6.00316082182386e-07	0.392291	Cho1
chr19	50969673	50958631	2	KLK6	1320	1.57432	1.26941794266557e-06	0.325921	Cho1
chr1	209428820	209432838	1	MIR205HG	2120	1.27133	1.94453856008048e-06	0.470469	Cho1
chr9	841690	969090	1	DMRT1	7	1.20922	2.6695902422584e-06	0.271407	Cho1
chr16	23836001	24220611	1	PRKCB	379	0.783547	5.08738753297024e-06	0.351016	Cho1
chr8	101492432	101669726	1	GRHL2	605	0.852347	5.81408863079148e-06	0.332709	Cho1
chr6	10419659	10393186	2	TFAP2A	70	0.850061	5.86649492944009e-06	0.461552	Cho1
chr6	35497076	35473597	2	TEAD3	495	0.660428	1.00983745910828e-05	0.43036	Cho1
chr16	89201664	89195761	2	SLC22A31	974	1.57341	1.03890274827372e-05	0.360534	Cho1
chr5	140258	189970	1	PLEKHG4B	1	0.574538	1.70265780054457e-05	0.129287	Cho1
chr20	57329759	57343994	1	SPO11	579	2.28321	4.40496072954641e-05	0.167519	Cho1
chr19	12052967	12017888	2	ZNF878	393	1.28137	4.57980920652762e-05	0.214371	Cho1
chr19	15049384	15058293	1	CASP14	495	1.16261	6.46170010543977e-05	0.0723116	Cho1
chr14	104117405	104117514	1	MIR203A	811	1.17406	0.000129319	0.400869	Cho1
chr3	147393422	147510293	1	LOC440982	1028	1.1209	0.000139005	0.156336	Cho1
chr7	97014065	96955141	2	DLX6-AS1	586	1.22664	0.000152701	0.239073	Cho1
chr3	147393895	147416719	1	ZIC1	1029	1.25766	0.000165833	0.201542	Cho1
chr1	35930718	36072500	1	AGO3	580	1.24909	0.000264087	0.248973	Cho1
chr2	232378534	232382889	1	ALPP	1460	1.14602	0.000300665	0.43932	Cho1
chr1	1074307	1070966	2	RNF223	17	0.68667	0.000305346	0.652033	Cho1
chr20	56629302	56639283	1	TFAP2C	575	0.735512	0.000313711	0.33003	Cho1
chr16	57372458	57385048	1	CX3CL1	630	1.14082	0.000360953	0.345008	Cho1
chr5	2752131	2755397	1	C5orf38	41	0.946793	0.000389228	0.564082	Cho1
chr17	49968970	49974959	1	DLX4	946	0.652161	0.000516157	0.345295	Cho1
chr14	65222347	65212893	2	LINC02324	395	0.613674	0.000517839	0.212073	Cho1
chr19	48755390	48748011	2	FUT1	1201	1.14126	0.000517839	0.312717	Cho1
chr10	8053484	8050450	2	GATA3-AS1	65	0.822988	0.000521675	0.664531	Cho1
chr10	8053604	8075198	1	GATA3	64	0.888744	0.000658691	0.406888	Cho1
chr17	9644698	9729691	1	USP43	260	0.807645	0.000658691	0.195955	Cho1
chr18	5630700	5392381	2	EPB41L3	36	0.573338	0.000740319	0.263784	Cho1
chr5	170763350	170814047	1	GABRP	1015	0.679802	0.000740319	0.154298	Cho1
chr5	151568944	151504093	2	FAT2	909	1.13047	0.000839823	0.134456	Cho1
chr15	40844018	40858207	1	SPINT1	210	0.649452	0.000930199	0.31755	Cho1
chr6	43477523	43506556	1	TJAP1	612	0.987253	0.000930199	0.252813	Cho1
chr16	31135762	31131433	2	PRSS8	512	0.882963	0.000931837	0.307697	Cho1
chr17	78130770	78142968	1	TMC8	1304	0.980336	0.000931837	0.432817	Cho1
chr17	36937475	36944612	1	LHX1	573	0.574544	0.000985665	0.239969	Cho1
chr6	29529420	29533665	1	LINC01015	266	1.88698	0.000985665	0.157568	Cho1
chr1	156705816	156699606	2	CRABP2	1616	0.621673	0.000997681	0.44199	Cho1
chr11	46332905	46380554	1	DGKZ	490	0.604533	0.00100533	0.418923	Cho1
chr11	118264536	118253403	2	MPZL2	1369	0.903878	0.00100784	0.133743	Cho1
chr20	44187578	44111695	2	JPH2	417	0.816479	0.00102533	0.331623	Cho1
chr3	147406860	147386046	2	ZIC4	1027	1.41966	0.00105385	0.235448	Cho1
chr12	53938765	53946544	1	HOXC13	549	1.15091	0.00117065	0.173261	Cho1
chr17	62944215	62944312	1	MIR633	1080	0.681886	0.00127676	0.231194	Cho1
chr2	172103006	172109982	1	DLX2-DT	1041	0.742062	0.00131453	0.511336	Cho1
chr19	15022990	14950034	2	SLC1A6	493	1.36039	0.00141104	0.169898	Cho1
chr11	64844569	64823387	2	CDC42BPG	821	0.62344	0.00144352	0.209255	Cho1
chr12	52948871	52952901	1	KRT18	518	0.622808	0.00144584	0.575293	Cho1
chr11	46380756	46383837	1	MDK	492	1.02639	0.00144724	0.589814	Cho1
chr9	129282458	129285728	1	LOC101929331	776	0.960469	0.00149691	0.415876	Cho1
chr8	96160792	96142330	2	GDF6	568	0.743457	0.00156777	0.333652	Cho1
chr7	97005548	97011039	1	DLX6	587	1.44404	0.00160026	0.369403	Cho1
chr20	56533246	56536520	1	FAM209B	574	0.545922	0.00163122	0.0624459	Cho1
chr22	45760524	45760598	1	MIR4762	490	1.31913	0.00167452	0.503717	Cho1
chr6	120015179	120015257	1	MIR3144	978	1.13594	0.00170525	0.130546	Cho1
chr19	58059239	58086310	1	ZNF135	1626	1.26001	0.00188424	0.134676	Cho1
chr16	87212122	87226430	1	LOC101928708	930	0.947688	0.00189196	0.182226	Cho1
chr21	42951014	42950928	2	MIR5692B	251	1.63308	0.00189196	0.456064	Cho1
chr6	10434874	10429255	2	LINC00518	72	1.165	0.00189196	0.245342	Cho1
chr5	2751662	2745845	2	IRX2	40	0.813664	0.0019556	0.415316	Cho1
chr12	126726270	126746252	1	LINC00943	1212	1.94147	0.00240113	0.0929532	Cho1
chr19	50188186	50310545	1	MYH14	1289	0.508187	0.00240113	0.199827	Cho1
chr6	50818723	50847613	1	TFAP2B	681	0.65541	0.00243928	0.129566	Cho1
chr17	62808344	62701314	2	MARCH10	1079	0.568379	0.0028808	0.249216	Cho1
chr17	39626740	39636626	1	PPP1R1B	620	0.961463	0.00290404	0.338462	Cho1
chr1	26111165	26125543	1	PDIK1L	418	0.842916	0.00301181	0.308892	Cho1
chr9	137302251	137300482	2	NRARP	969	1.0053	0.00301181	0.650815	Cho1
chr1	175192999	175156987	2	KIAA0040	1858	0.859541	0.00302172	0.252994	Cho1
chr12	52210930	52223804	1	LINC00592	491	1.38379	0.00322814	0.255933	Cho1
chr19	15086980	15088221	1	OR1I1	496	0.788812	0.00323281	0.0804419	Cho1
chr2	63048640	63043922	2	LOC100132215	406	0.97517	0.00360252	0.231031	Cho1
chr8	142786592	142784880	2	LY6D	799	1.74407	0.0036661	0.509758	Cho1
chr17	4833388	4898061	1	MINK1	107	0.619055	0.00367052	0.211645	Cho1
chr12	10111627	10069554	2	CLEC1A	169	1.04311	0.00446111	0.0700386	Cho1
chr18	34223551	33851100	2	NOL4	170	0.780605	0.00497617	0.204249	Cho1
chr2	218930636	218900811	2	LINC01494	1351	0.676187	0.00497617	0.142505	Cho1
chr10	14436576	14436661	1	MIR1265	100	0.946176	0.00508778	0.242503	Cho1
chr14	95714196	95709967	2	TCL1A	640	1.21062	0.00512502	0.136898	Cho1
chr17	34580749	34639318	1	TMEM132E	523	0.81994	0.00512502	0.21946	Cho1
chr15	40874289	40872214	2	RHOV	211	0.871163	0.00514522	0.431719	Cho1
chrX	105822543	105958610	1	NRK	569	0.901542	0.00514522	0.0650693	Cho1
chr1	112466541	112530165	1	WNT2B	1225	0.728746	0.00537	0.202794	Cho1
chr7	124765627	124745997	2	GPR37	832	0.701131	0.00570886	0.189672	Cho1
chr15	72197785	72159807	2	GRAMD2A	521	0.788752	0.00571176	0.18509	Cho1
chr19	10602457	10644559	1	SLC44A2	342	0.638993	0.00571176	0.21156	Cho1
chr12	52210855	52205584	2	C12orf80	490	1.2225	0.00603233	0.287175	Cho1
chr19	15828961	15836320	1	UCA1	517	0.910433	0.00603233	0.346774	Cho1
chr19	45333434	45351520	1	KLC3	1084	0.820575	0.00603233	0.120393	Cho1
chr5	86967321	87137712	1	LOC101929380	431	0.742541	0.00603233	0.134098	Cho1
chr20	57321591	57321502	2	MIR4325	578	0.94171	0.00611465	0.538106	Cho1
chr1	169662007	169854080	1	C1orf112	1805	0.652161	0.00629383	0.154241	Cho1
chr2	138780348	138670772	2	NXPH2	902	0.857694	0.00639684	0.161998	Cho1
chr16	3012456	3014505	1	CLDN9	161	0.684288	0.00729369	0.578745	Cho1
chr7	64679064	64679176	1	MIR6839	405	1.40564	0.00730004	0.141821	Cho1
chr15	73369264	73319859	2	HCN4	536	1.10516	0.00734542	0.271106	Cho1
chr16	53373493	53384745	1	LOC102723373	579	1.58323	0.00745898	0.0667719	Cho1
chr16	56191094	56092987	2	LOC283856	598	0.5292	0.00763208	0.0933504	Cho1
chr1	101997030	101802574	2	OLFM3	1131	0.657168	0.00773763	0.110576	Cho1
chr12	85280107	85301784	1	ALX1	827	0.639295	0.00784574	0.0801569	Cho1
chr2	172084740	172089677	1	DLX1	1040	1.00884	0.00784574	0.377609	Cho1
chr2	218880363	218893931	1	WNT10A	1350	0.789411	0.0081904	0.244281	Cho1
chr3	13880121	13816258	2	WNT7A	98	0.750765	0.0081904	0.233578	Cho1
chr6	10409340	10416446	1	TFAP2A-AS1	71	0.736587	0.0081904	0.493444	Cho1
chr17	9822071	9791227	2	GSG1L2	262	1.10635	0.00833833	0.121629	Cho1
chr20	31968002	32003387	1	XKR7	268	0.882917	0.00850948	0.160379	Cho1
chr8	142700111	142705127	1	LY6K	793	1.17503	0.00869073	0.18056	Cho1
chr17	31391624	31538217	1	RAB11FIP4	494	0.551991	0.00870947	0.300246	Cho1
chr16	68737225	68835548	1	CDH1	751	0.513119	0.0089658	0.198613	Cho1
chr8	62977861	62984900	1	NKAIN3-IT1	388	1.26528	0.00926325	0.0902078	Cho1
chr17	4433688	4488208	1	SPNS3	90	0.554774	0.00969417	0.133491	Cho1
chr19	35248330	35267964	1	LSR	753	0.805185	0.00969417	0.284774	Cho1
chr7	97025097	97020392	2	DLX5	588	1.13607	0.00969417	0.408886	Cho1
chr13	111899985	111901176	1	LINC00354	517	0.727068	0.0103253	0.181187	Cho1
chr1	159147096	159062484	2	AIM2	1661	1.16093	0.0104412	0.158621	Cho1
chr1	172420688	172468831	1	C1orf105	1833	0.572362	0.0104412	0.162523	Cho1
chr17	41624842	41619437	2	KRT17	720	0.543272	0.0105488	0.212139	Cho1
chr1	169794966	169792529	2	METTL18	1808	0.780047	0.0114756	0.228685	Cho1
chr15	89690783	89677764	2	PEX11A	726	1.23992	0.0115927	0.0894969	Cho1
chr19	38256591	38251237	2	PPP1R14A	854	0.552827	0.0115927	0.312121	Cho1
chr5	80622524	80608623	2	LINC01337	409	1.54131	0.0120208	0.0925683	Cho1
chr10	119958513	119958592	1	MIR4682	861	0.775557	0.0122673	0.0953952	Cho1
chr19	32025862	32048899	1	LINC01533	701	1.11407	0.012534	0.108004	Cho1
chr10	131311721	131092391	2	TCERG1L	933	0.737536	0.0132753	0.241309	Cho1
chr6	29487956	29486697	2	MAS1L	265	0.641144	0.013421	0.0588227	Cho1
chr19	51065114	51056206	2	KLK13	1327	0.822593	0.0134968	0.0956986	Cho1
chr8	72537391	72938349	1	KCNB2	446	0.563359	0.0134968	0.166181	Cho1
chr12	42692216	42717119	1	LINC02450	366	0.611318	0.013536	0.0763219	Cho1
chr22	36860988	36878015	1	NCF4	302	0.571598	0.0135367	0.120375	Cho1
chr19	23687220	23525631	2	ZNF675	680	0.902695	0.0138271	0.173737	Cho1
chr7	142885762	142871203	2	TRPV6	984	0.747178	0.0140282	0.121837	Cho1
chr17	35930773	35918066	2	RDM1	551	0.968238	0.0142897	0.109181	Cho1
chr2	20225433	20200797	2	SDC1	115	0.59531	0.014671	0.293963	Cho1
chr7	140673993	140518420	2	DENND2A	958	0.50321	0.014671	0.263034	Cho1
chr8	72732045	72751843	1	LOC101926908	447	1.40307	0.014671	0.070224	Cho1
chr19	7595902	7618304	1	CAMSAP3	240	0.862231	0.0148708	0.179039	Cho1
chr3	49198428	49258104	1	CCDC36	399	0.540621	0.0150803	0.0717191	Cho1
chr1	235650754	235547687	2	GNG4	2340	0.827302	0.0152772	0.176153	Cho1
chr11	61508800	61511018	1	LRRC10B	701	0.72847	0.0156817	0.312868	Cho1
chr19	49065076	49055793	2	NTF4	1224	1.06078	0.0156817	0.285314	Cho1
chr21	22098617	22116528	1	LINC00308	47	0.919521	0.0156817	0.0346355	Cho1
chr19	13623990	13206442	2	CACNA1A	445	0.50826	0.0159579	0.205959	Cho1
chr4	186069152	186088069	1	TLR3	939	0.82313	0.0160105	0.0961691	Cho1
chr10	8268305	8259331	2	LINC00708	66	0.61183	0.0160429	0.119668	Cho1
chr4	8871817	8846076	2	HMX1	121	0.801555	0.0160429	0.255697	Cho1
chr14	65471102	65471186	1	MIR625	399	0.656014	0.0163805	0.131876	Cho1
chr16	46790407	46703369	2	MYLK3	539	0.595097	0.0165547	0.139935	Cho1
chr8	92655494	92565443	2	LOC102724710	538	1.03067	0.0165547	0.167322	Cho1
chr3	98497604	98498663	1	OR5K2	665	1.64215	0.0182132	0.0683137	Cho1
chr19	50568045	50516892	2	LRRC4B	1300	0.642492	0.018812	0.132175	Cho1
chr2	149038107	149215262	1	LYPD6B	917	0.56231	0.0189169	0.142648	Cho1
chr7	124790689	124777292	2	C7orf77	833	1.06247	0.0189293	0.106698	Cho1
chr15	68801925	68801850	2	MIR4312	495	1.73437	0.0189395	0.124737	Cho1
chr6	158644739	158636474	2	DYNLT1	1194	0.583962	0.0189395	0.274389	Cho1
chr1	214281102	214337131	1	SMYD2	2167	0.501506	0.019119	0.144179	Cho1
chr15	82709914	82659281	2	AP3B2	664	0.655098	0.0196451	0.111751	Cho1
chr10	62268707	62183035	2	RTKN2	360	0.633714	0.0208604	0.155815	Cho1
chr7	85186855	84995553	2	SEMA3D	516	0.593779	0.0215067	0.127	Cho1
chr22	38982347	38992804	1	APOBEC3B	364	1.11195	0.0216356	0.190493	Cho1
chr21	17901263	18267373	1	CHODL	38	0.546185	0.0216414	0.117715	Cho1
chr22	20446620	20424585	2	SCARF2	81	0.961288	0.0217376	0.208422	Cho1
chr10	21497262	21492658	2	CASC10	142	0.611782	0.0218826	0.241139	Cho1
chr17	4997610	4988130	2	INCA1	119	0.527218	0.0219413	0.262839	Cho1
chr1	36450451	36415827	2	OSCP1	591	0.562499	0.0219709	0.121252	Cho1
chr15	51751585	51723011	2	LYSMD2	343	0.778815	0.0219709	0.201906	Cho1
chr13	77697854	77764242	1	SLAIN1	352	0.947184	0.0222392	0.133619	Cho1
chr7	114653345	114653455	1	MIR3666	781	1.08248	0.0231028	0.106839	Cho1
chr19	7763149	7769605	1	CLEC4M	252	0.659398	0.023816	0.0578798	Cho1
chr4	8578325	8619761	1	CPZ	119	0.552944	0.0239501	0.177695	Cho1
chr16	1528688	1555580	1	TMEM204	75	1.1442	0.0240248	0.175383	Cho1
chr5	3596054	3601403	1	IRX1	45	0.565793	0.0243395	0.212285	Cho1
chr7	148590565	148615860	1	C7orf33	1027	0.632623	0.0243395	0.086226	Cho1
chr8	142449430	142545009	1	ADGRB1	788	0.508793	0.0249721	0.247108	Cho1
chr2	218859821	218874233	1	WNT6	1349	0.905722	0.0253344	0.233892	Cho1
chr1	153113515	153112114	2	SPRR2F	1483	0.55114	0.0254613	0.0642547	Cho1
chr13	105465867	105491034	1	DAOA	480	1.26929	0.0254613	0.0884725	Cho1
chr2	95274453	95291308	1	PROM2	624	0.697497	0.0254613	0.148609	Cho1
chr20	19284596	19242302	2	LOC100130264	185	0.542641	0.0254613	0.0684704	Cho1
chr3	126197994	126103562	2	ALDH1L1	862	0.75413	0.0254613	0.112475	Cho1
chr8	94639467	94637285	2	LOC100288748	556	0.826734	0.0256931	0.424203	Cho1
chr2	108052755	108049200	2	LINC01593	730	0.96281	0.0262518	0.103301	Cho1
chr1	94121132	93992835	2	ABCA4	1077	0.500903	0.0267887	0.291863	Cho1
chr19	48746909	48740888	2	IZUMO1	1200	0.615108	0.0269378	0.174518	Cho1
chr2	241558977	241544403	2	BOK-AS1	1568	0.532419	0.0269971	0.269134	Cho1
chr1	202007945	202017188	1	ELF3	2017	0.552515	0.0276774	0.403195	Cho1
chr17	41009114	41008521	2	KRTAP3-1	671	2.84524	0.02784	0.0792117	Cho1
chr5	154478264	154474972	2	HAND1	927	0.50176	0.02784	0.513638	Cho1
chrX	43176994	43226598	1	PINCR	193	1.52711	0.02784	0.0489491	Cho1
chr1	11691650	11674480	2	MAD2L2	186	0.619042	0.0280084	0.169664	Cho1
chr1	17011928	16985958	2	ATP13A2	274	0.532589	0.0280084	0.150322	Cho1
chr19	12035741	12014732	2	ZNF433	392	1.52198	0.0280084	0.13724	Cho1
chr3	129122801	129087569	2	RAB43	902	0.625107	0.0280084	0.323515	Cho1
chr16	25111729	25178231	1	LCMT1	389	0.573326	0.0282393	0.164487	Cho1
chr19	6767588	6752160	2	SH2D3A	225	0.625604	0.0282393	0.270945	Cho1
chrX	49053572	49069857	1	CCDC120	264	0.915712	0.0282393	0.106578	Cho1
chr16	55956031	55846154	2	CES5A	597	0.84571	0.0291591	0.119725	Cho1
chr4	75556048	75565885	1	ODAPH	427	1.30483	0.0291591	0.184554	Cho1
chr6	30876421	30900156	1	DDR1	312	0.539747	0.0302479	0.223548	Cho1
chr21	33070144	33072420	1	OLIG1	139	1.14794	0.0307684	0.241106	Cho1
chr17	4807096	4823434	1	PLD2	106	0.713198	0.0313383	0.136872	Cho1
chr20	32010450	32032180	1	CCM2L	269	0.738482	0.0313538	0.253432	Cho1
chr8	93166850	93134095	2	C8orf87	542	0.65084	0.0318668	0.062666	Cho1
chr15	79283945	79191707	2	ANKRD34C-AS1	628	0.600411	0.0319114	0.100733	Cho1
chr12	103496010	103237591	2	C12orf42	937	0.507758	0.0322419	0.0951284	Cho1
chr15	74812716	74831233	1	LMAN1L	566	1.39317	0.0330809	0.193137	Cho1
chr19	50770464	50771732	1	GPR32	1305	0.815664	0.0335345	0.0870408	Cho1
chr15	83284716	83255903	2	BNC1	677	0.525159	0.0341748	0.150291	Cho1
chr11	57641198	57641286	1	MIR130A	609	0.654615	0.0344371	0.398939	Cho1
chr5	80960672	81230156	1	RASGRF2	413	0.548563	0.0346882	0.163862	Cho1
chr18	26703638	26687621	2	PCAT18	144	1.60417	0.0348466	0.0788329	Cho1
chr9	122749740	122750783	1	OR1L6	662	1.14817	0.0353289	0.0860245	Cho1
chr3	128463594	128472317	1	DNAJB8-AS1	890	0.651145	0.0367467	0.121935	Cho1
chr7	93890913	93893601	1	LOC105375401	569	1.00524	0.0367467	0.191568	Cho1
chr1	247895587	247896531	1	OR2W3	2416	1.53233	0.0370712	0.0660917	Cho1
chr17	50508384	50531501	1	MYCBPAP	965	0.907953	0.0377843	0.125574	Cho1
chr19	15010744	15023269	1	CCDC105	494	0.959347	0.0381253	0.0533035	Cho1
chr19	51693254	51693339	1	MIR125A	1355	0.525477	0.0381253	0.630438	Cho1
chr8	142638596	142640648	1	LOC101928087	790	1.22457	0.0382237	0.213996	Cho1
chr19	51009634	50996018	2	KLK9	1323	1.22095	0.0384236	0.0892504	Cho1
chr2	240456001	240456089	1	MIR149	1545	0.598557	0.0385819	0.545391	Cho1
chr17	6435199	6393693	2	AIPL1	140	0.566496	0.0389358	0.0630997	Cho1
chr6	108166058	108188809	1	NR2E1	902	1.22092	0.0389358	0.140354	Cho1
chr9	21239991	21239002	2	IFNA14	97	1.12535	0.0391559	0.0825539	Cho1
chr19	11346305	11342776	2	TMEM205	367	0.614568	0.0393961	0.235914	Cho1
chr3	129893576	129647792	2	TMCC1	918	0.500499	0.0404214	0.259941	Cho1
chrX	102125688	102127711	1	TCEAL2	530	1.79984	0.0410277	0.0870307	Cho1
chr14	21634940	21633836	2	OR10G2	73	1.84481	0.041138	0.0853055	Cho1
chr19	51692773	51692881	1	MIRLET7E	1354	0.525962	0.041138	0.630825	Cho1
chr3	122886941	122892416	1	LINC02035	831	1.26015	0.041138	0.10133	Cho1
chr19	51692612	51692681	1	MIR99B	1353	0.525835	0.0411471	0.634408	Cho1
chr1	169764705	169722641	2	SELE	1807	0.598067	0.0411761	0.0571772	Cho1
chr7	816615	874920	1	SUN1	12	0.523177	0.0420064	0.241556	Cho1
chr4	153789120	153780592	2	SFRP2	803	1.02211	0.042608	0.193383	Cho1
chr16	14309270	14309380	1	MIR365A	282	0.825035	0.0427374	0.263458	Cho1
chr17	75721436	75757818	1	ITGB4	1243	0.544785	0.0427374	0.126214	Cho1
chr1	206897443	206904139	1	IL24	2100	1.12491	0.0430917	0.147259	Cho1
chr16	77435114	77247813	2	ADAMTS18	849	0.600595	0.0432671	0.216071	Cho1
chr19	49688664	49690575	1	ADM5	1264	1.14113	0.0449167	0.252715	Cho1
chr2	108217841	108167748	2	LINC01594	731	1.06467	0.0449167	0.09911	Cho1
chr16	84368527	84464187	1	ATP2C2	896	0.632807	0.0453306	0.112478	Cho1
chr2	240456714	240449418	2	LOC100130449	1544	0.666455	0.0453306	0.334705	Cho1
chr1	209325456	209328532	1	LINC01696	2119	0.525748	0.0463978	0.144998	Cho1
chr4	184221230	184088706	2	ENPP6	914	0.557321	0.0463978	0.14257	Cho1
chr1	20486220	20482391	2	CAMK2N1	320	0.501192	0.0464473	0.300627	Cho1
chr6	87329278	87282978	2	GJB7	821	0.735759	0.0465256	0.0937453	Cho1
chr17	4263977	4163907	2	ANKFY1	88	0.604105	0.0466476	0.212829	Cho1
chr12	52249300	52309163	1	KRT86	493	0.72574	0.0471063	0.180293	Cho1
chr1	110873154	110899928	1	CD53	1200	0.516901	0.0479298	0.041725	Cho1
chr19	12681902	12675717	2	DHPS	413	0.882731	0.0479787	0.218297	Cho1
chr10	65570338	65768835	1	LINC01515	370	1.16209	0.0494706	0.10943	Cho1
chr16	67937087	67930925	2	PSMB10	733	0.649121	0.0497134	0.230448	Cho1
chr4	8005381	8005301	2	MIR95	114	1.00114	0.0497799	0.249648	Cho1
chr20	22578642	22560553	2	LINC00261	203	1.36966	8.20439896867941e-12	0.468907	Cho2
chr2	219041527	219002846	2	CFAP65	1358	1.4781	1.70320752588076e-09	0.417128	Cho2
chr14	37595110	37589984	2	FOXA1	220	1.1893	1.92697512313499e-09	0.672337	Cho2
chr12	120978543	121002512	1	HNF1A	1131	1.77633	3.7062820799382e-07	0.251614	Cho2
chr2	219001739	219001628	2	MIR375	1357	1.4753	1.30296919491497e-06	1.00595	Cho2
chr20	22585455	22581005	2	FOXA2	204	1.65643	3.00358200436331e-06	0.463949	Cho2
chr17	72640472	72431164	2	LINC00511	1176	0.718835	4.5922097977665e-06	0.530915	Cho2
chr1	26354130	26321859	2	CRYBG2	427	0.987368	4.93200389311321e-06	0.411065	Cho2
chr6	169798825	169788790	2	LINC00242	1279	1.06241	5.08825642102582e-06	0.390106	Cho2
chr12	52949954	52897187	2	KRT8	517	0.79587	6.98920256507189e-06	0.884043	Cho2
chr19	6482557	6467207	2	DENND1C	216	1.36294	6.98920256507189e-06	0.468274	Cho2
chr2	207769563	207762586	2	FZD5	1265	0.763156	1.30067989954999e-05	0.68483	Cho2
chr14	91867536	91779751	2	TC2N	585	1.14582	1.32327321899305e-05	0.194012	Cho2
chr5	177086886	177098144	1	FGFR4	1081	0.92304	1.41405908206499e-05	0.409661	Cho2
chr2	208025560	207828303	2	PLEKHM3	1266	0.710437	1.67295103341779e-05	0.279516	Cho2
chr19	6767588	6752160	2	SH2D3A	225	1.08389	2.28839197234267e-05	0.523939	Cho2
chr3	129122801	129087569	2	RAB43	902	0.758195	2.73031615940764e-05	0.516606	Cho2
chr19	3224703	3297076	1	CELF5	119	0.661834	8.31771667820376e-05	0.408931	Cho2
chr19	48513189	48485271	2	LMTK3	1188	0.600348	9.28797958837723e-05	0.619205	Cho2
chr9	36864308	36864254	2	MIR4540	236	1.05523	9.87166878675374e-05	0.212144	Cho2
chr11	17544416	17493895	2	USH1C	323	0.929961	0.000151524	0.269203	Cho2
chr16	31483002	31490769	1	SLC5A2	526	0.813665	0.000173942	0.35712	Cho2
chr21	41746841	41746772	2	MIR6814	231	0.795207	0.00027068	0.373724	Cho2
chr2	219002215	219015721	1	LOC100129175	1356	1.02787	0.000284138	0.450953	Cho2
chr17	75646243	75647977	1	SMIM6	1241	1.46479	0.000284464	0.61097	Cho2
chr3	53846580	53865800	1	IL17RB	523	0.994366	0.000290645	0.223506	Cho2
chr1	241357230	240775514	2	RGS7	2363	0.80933	0.000291513	0.295561	Cho2
chr1	1020123	1056118	1	AGRN	16	0.587503	0.000293355	0.547535	Cho2
chr7	73738867	73736094	2	ABHD11	450	0.897987	0.000406676	0.833803	Cho2
chr5	69492292	69558104	1	OCLN	324	0.842069	0.00044876	0.233012	Cho2
chr3	129161036	129087575	2	ISY1-RAB43	903	0.637402	0.000453816	0.422126	Cho2
chr1	145708148	145670852	2	PDZK1	1324	1.11577	0.000541784	0.152626	Cho2
chr2	115161343	115130935	2	DPP10-AS1	797	1.26799	0.000541784	0.168396	Cho2
chr5	69415112	69444330	1	MARVELD2	322	1.01091	0.000559665	0.209098	Cho2
chr1	107140007	107483458	1	NTNG1	1139	0.790041	0.000693234	0.208854	Cho2
chr2	219060467	219054420	2	IHH	1359	1.20874	0.000696092	0.364112	Cho2
chrX	17375420	17735994	1	NHS	82	1.01385	0.000765981	0.261102	Cho2
chr21	41767106	41739369	2	RIPK4	230	1.05013	0.000776796	0.302386	Cho2
chr7	86643914	86864884	1	GRM3	518	0.855182	0.000776796	0.145392	Cho2
chrX	17557387	17552349	2	NHS-AS1	84	1.19334	0.000776796	0.143488	Cho2
chr11	45286319	45240301	2	SYT13	474	0.955794	0.000818459	0.194931	Cho2
chr2	219058750	219058688	2	MIR3131	1360	1.21768	0.000905155	0.643081	Cho2
chr9	86259657	86220265	2	C9orf153	371	1.0878	0.000946837	0.0872419	Cho2
chr5	160342716	160251652	2	CCNJL	967	0.913204	0.00098384	0.29975	Cho2
chr19	33302857	33305054	1	CEBPA-DT	719	0.751976	0.00100589	0.78051	Cho2
chr22	22822776	22822871	1	MIR650	120	1.41182	0.00100947	0.512777	Cho2
chr3	53846390	53812335	2	CHDH	522	1.00583	0.00103463	0.211193	Cho2
chr19	47226942	47227021	1	MIR3190	1148	0.698821	0.00104308	0.84887	Cho2
chr16	4960741	4882507	2	PPL	225	0.505523	0.00105312	0.411112	Cho2
chr12	117968983	117453012	2	KSR2	1085	0.811489	0.00113444	0.408795	Cho2
chr2	119429901	119438520	1	TMEM37	808	1.24579	0.00117872	0.432947	Cho2
chr3	193553213	193555088	1	ATP13A4-AS1	1335	2.2459	0.00133515	0.167628	Cho2
chr1	174159410	174995308	1	RABGAP1L	1852	0.539394	0.00136013	0.345104	Cho2
chr19	10836575	10869790	1	C19orf38	351	0.602584	0.00142129	0.289012	Cho2
chr16	68737225	68835548	1	CDH1	751	0.76375	0.00144481	0.312541	Cho2
chrX	57286706	57489196	1	FAAH2	361	1.24688	0.00149245	0.0992195	Cho2
chr16	89201664	89195761	2	SLC22A31	974	1.16006	0.00157723	0.277758	Cho2
chr17	74424851	74450580	1	GPRC5C	1195	0.657111	0.00157723	0.461264	Cho2
chr19	29213541	29205321	2	UQCRFS1	690	0.581644	0.00157723	0.188006	Cho2
chr8	52938431	52941117	1	NPBWR1	341	0.89966	0.00157723	0.242933	Cho2
chr11	64893449	64889560	2	MIR194-2HG	823	0.909882	0.00157984	0.382752	Cho2
chr12	120972292	120969838	2	HNF1A-AS1	1130	1.15469	0.00157984	0.320528	Cho2
chr8	6878022	6870575	2	DEFB1	30	1.08467	0.00163246	0.199443	Cho2
chr22	17266733	17256859	2	CECR3	19	0.684953	0.00181245	0.232006	Cho2
chr19	45668244	45683724	1	GIPR	1099	0.743368	0.0018587	0.396811	Cho2
chr7	129774769	129774692	2	MIR96	876	1.13302	0.00186134	0.553096	Cho2
chr8	94639467	94637285	2	LOC100288748	556	1.18359	0.00188526	0.666586	Cho2
chr1	209806175	209785623	2	IRF6	2130	1.06521	0.00199242	0.38186	Cho2
chr12	81158388	81158461	1	MIR4699	817	1.1039	0.0020508	0.22798	Cho2
chr1	9129170	9100305	2	GPR157	145	0.915668	0.00212065	0.318114	Cho2
chr2	88128116	88122982	2	FABP1	611	1.47047	0.00216213	0.154675	Cho2
chr3	66038834	65353525	2	MAGI1	587	0.527324	0.00218755	0.38209	Cho2
chr17	41522529	41513743	2	KRT15	713	1.02726	0.0022609	0.473786	Cho2
chr7	117465784	117715948	1	CFTR	801	0.686296	0.0022609	0.208386	Cho2
chr11	417455	405716	2	SIGIRR	17	0.957029	0.00251861	0.28751	Cho2
chr17	37745247	37686432	2	HNF1B	583	0.794677	0.00254049	0.325077	Cho2
chr3	65893816	65925297	1	MAGI1-AS1	588	0.85073	0.00264892	0.109396	Cho2
chr18	74495816	74523454	1	CNDP2	352	0.863312	0.00282028	0.34761	Cho2
chr6	96924620	97140754	1	KLHL32	859	0.637576	0.00282028	0.175567	Cho2
chr19	38256591	38251237	2	PPP1R14A	854	0.634864	0.00287879	0.447518	Cho2
chr6	39048798	39087743	1	GLP1R	541	0.598006	0.00287879	0.0813842	Cho2
chr6	46170971	46159187	2	ENPP5	645	1.16967	0.00289235	0.236868	Cho2
chr8	11330888	11332208	1	SLC35G5	73	1.23523	0.00304916	0.152362	Cho2
chr19	38244035	38292614	1	SPINT2	853	0.635851	0.00310697	0.340508	Cho2
chr3	120682571	120628173	2	HGD	803	1.31534	0.00321181	0.150791	Cho2
chr5	69502466	69477472	2	LOC101928924	323	0.784034	0.00325305	0.235628	Cho2
chr11	116823306	116820700	2	APOA4	1345	1.60528	0.00328441	0.205347	Cho2
chr2	38109902	38067507	2	CYP1B1	267	0.765493	0.00329535	0.331413	Cho2
chr11	7513298	7657127	1	PPFIBP2	227	0.588366	0.00332721	0.306348	Cho2
chr14	94293271	94280455	2	SERPINA10	618	2.7351	0.00337739	0.0764065	Cho2
chr12	48865898	48857145	2	RND1	418	0.6734	0.003413	0.272874	Cho2
chr12	102958410	102836885	2	PAH	934	1.0924	0.00344925	0.195915	Cho2
chr9	136687423	136673143	2	AGPAT2	912	0.74875	0.00348503	0.330465	Cho2
chr4	53592956	53604047	1	LNX1-AS2	306	1.06062	0.00366477	0.26951	Cho2
chr5	162001196	161910252	2	LINC01202	980	2.29053	0.00366477	0.0725305	Cho2
chr18	11103	15928	1	LOC102723376	1	1.43177	0.0038143	0.051758	Cho2
chr13	27971139	27962137	2	CDX2	82	0.796676	0.0038685	0.273212	Cho2
chr4	114598455	114678224	1	UGT8	650	1.19033	0.00387304	0.134748	Cho2
chr5	69369293	69414801	1	RAD17	320	0.83303	0.00395634	0.216333	Cho2
chrX	139222777	138614731	2	FGF13	785	0.776065	0.00433513	0.215957	Cho2
chr13	27620404	27545911	2	LNX2	75	0.562913	0.00441433	0.235031	Cho2
chr15	24823637	25000276	1	SNRPN	28	0.551148	0.00441433	0.142752	Cho2
chr6	127118604	127197765	1	RSPO3	1002	0.515135	0.00446624	0.0834269	Cho2
chr6	34556333	34537802	2	SPDEF	480	0.983684	0.00544312	0.15325	Cho2
chr5	160938626	160931778	2	LINC02159	976	0.85011	0.00550069	0.146951	Cho2
chr22	20957092	20964679	1	LINC01637	89	1.45613	0.00560174	0.255409	Cho2
chr12	80937815	81261205	1	ACSS3	815	0.92193	0.00562633	0.221703	Cho2
chr20	52204308	52051663	2	ZFP64	552	0.668026	0.00562633	0.134461	Cho2
chr1	202007945	202017188	1	ELF3	2017	0.532225	0.00589639	0.405837	Cho2
chr20	6767664	6780280	1	BMP2	117	0.617561	0.00601517	0.254447	Cho2
chr21	41716436	41717580	1	LINC00112	228	0.998928	0.00606527	0.366193	Cho2
chr4	154590766	154583126	2	FGA	807	1.28008	0.00690833	0.095502	Cho2
chr1	205321791	205302059	2	NUAK2	2069	0.596066	0.00709647	0.358976	Cho2
chr1	203287152	203288801	1	LINC01353	2038	0.816797	0.00720617	0.4996	Cho2
chr7	7566872	7608929	1	MIOS	93	0.538445	0.00720617	0.108896	Cho2
chr7	50531759	50543463	1	DDC-AS1	362	0.822351	0.00720617	0.177408	Cho2
chr11	124762290	124752583	2	ESAM	1473	1.02296	0.00725754	0.219077	Cho2
chr1	173868082	173903549	1	ZBTB37	1847	0.579068	0.00726107	0.237407	Cho2
chr11	124759129	124765936	1	LOC101929340	1474	0.997771	0.00750275	0.228421	Cho2
chr2	47345158	47387601	1	EPCAM	335	0.680433	0.00750275	0.203341	Cho2
chr1	42740254	42733093	2	CLDN19	677	0.98472	0.00756467	0.207543	Cho2
chr8	94641074	94707466	1	ESRP1	555	0.708029	0.00802506	0.190577	Cho2
chr1	173868882	173863900	2	GAS5	1848	0.550171	0.00817271	0.430476	Cho2
chr3	114743543	114743433	2	MIR4796	771	0.920121	0.00839343	0.264982	Cho2
chr11	77128264	77215239	1	MYO7A	1093	0.54115	0.00846122	0.210199	Cho2
chr1	200891048	200915735	1	INAVA	1994	0.849617	0.00860781	0.315027	Cho2
chr11	116836117	116855729	1	APOA1-AS	1347	1.21852	0.00860781	0.239157	Cho2
chr3	170037929	170085403	1	GPR160	1161	1.04461	0.00918189	0.136297	Cho2
chr15	40929340	40939072	1	DLL4	213	0.767289	0.00957337	0.360982	Cho2
chr11	64844569	64823387	2	CDC42BPG	821	0.673858	0.00966857	0.243325	Cho2
chr18	112339	112256	2	MIR8078	2	1.32205	0.00970898	0.0919856	Cho2
chr5	160009113	160065543	1	TTC1	964	0.67691	0.0097684	0.0872744	Cho2
chr14	86905778	86922755	1	LINC01148	554	1.18603	0.00994474	0.0928761	Cho2
chr11	116837950	116835751	2	APOA1	1348	1.16973	0.010176	0.353663	Cho2
chrX	71215194	71225516	1	GJB1	412	1.47387	0.0102048	0.155947	Cho2
chr19	23075210	23147219	1	ZNF730	675	0.994528	0.0103832	0.161183	Cho2
chr20	49982999	49988886	1	SNAI1	524	0.750021	0.0105705	0.432933	Cho2
chr5	76818933	76835315	1	F2RL1	377	0.650837	0.0106642	0.407799	Cho2
chr19	35248330	35267964	1	LSR	753	0.66355	0.0112641	0.248142	Cho2
chr8	64379149	64379257	1	MIR124-2	397	0.74097	0.0113975	0.133927	Cho2
chr5	31193750	31329146	1	CDH6	122	0.656357	0.0117358	0.135484	Cho2
chr7	44541315	44512535	2	NPC1L1	322	1.07777	0.0117358	0.140673	Cho2
chr22	22886267	22886379	1	MIR5571	121	0.95427	0.0117858	0.199147	Cho2
chr7	101201021	101195007	2	MOGAT3	692	1.87621	0.01189	0.187287	Cho2
chr6	169790321	169802873	1	LINC00574	1278	0.750454	0.0120182	0.183728	Cho2
chr5	5140054	5132780	2	CTD-2297D10.2	49	1.49485	0.0125277	0.281122	Cho2
chr5	81233285	81266397	1	CKMT2	415	0.563015	0.0127733	0.0969493	Cho2
chr6	17600355	17611719	1	FAM8A1	115	0.718	0.0127733	0.182287	Cho2
chr20	44355700	44434596	1	HNF4A	423	0.804435	0.0130553	0.26227	Cho2
chr22	29268009	29300525	1	EWSR1	199	0.789282	0.013234	0.160016	Cho2
chr2	170715351	170718078	1	SP5	1026	0.734652	0.0136826	0.350226	Cho2
chr6	138403531	138422197	1	HEBP2	1083	0.602782	0.0138231	0.179541	Cho2
chr1	1001138	1014541	1	ISG15	14	0.653203	0.0140302	0.389996	Cho2
chr4	42397839	42402487	1	SHISA3	258	0.932676	0.0140995	0.10165	Cho2
chr19	1065923	1086628	1	ARHGAP45	39	0.563603	0.0141585	0.289382	Cho2
chr19	18386562	18386634	1	MIR3189	593	0.88125	0.0141673	0.245681	Cho2
chr19	18382170	18389176	1	GDF15	592	0.870042	0.0142517	0.243841	Cho2
chr12	49346917	49353684	1	DNAJC22	437	0.793675	0.0143175	0.395634	Cho2
chr1	39491646	39525935	1	BMP8A	629	0.62992	0.0146513	0.141187	Cho2
chr6	38953099	38923029	2	LOC100131047	540	0.699387	0.0147253	0.037439	Cho2
chr3	151203201	151197832	2	GPR171	1061	2.26698	0.0147519	0.103575	Cho2
chr11	65787022	65797219	1	OVOL1	876	0.841279	0.0147784	0.250392	Cho2
chr5	132813587	132816797	1	SOWAHA	632	1.31395	0.0147784	0.310827	Cho2
chr12	107318413	107659642	1	BTBD11	972	0.541437	0.0149017	0.225608	Cho2
chrX	112082776	111774315	2	TRPC5	612	0.674166	0.0149717	0.0787682	Cho2
chr6	159745186	159669057	2	SOD2	1205	0.650055	0.0151874	0.250717	Cho2
chr12	52948871	52952901	1	KRT18	518	0.909626	0.0153872	0.834145	Cho2
chr5	151347590	151314978	2	SLC36A2	907	1.08461	0.0154267	0.0815245	Cho2
chr17	58417582	58352500	2	RNF43	1026	0.742503	0.0155232	0.224821	Cho2
chr5	56481946	56457795	2	LINC01948	257	0.729869	0.0155232	0.141281	Cho2
chr1	172420688	172468831	1	C1orf105	1833	0.579314	0.0156432	0.161311	Cho2
chr1	31518435	31524245	1	LINC01226	508	0.743074	0.0157258	0.255665	Cho2
chr11	100687653	100991937	1	ARHGAP42	1217	0.558172	0.0158093	0.311941	Cho2
chr7	7566996	7550104	2	LOC101927391	92	0.525393	0.0159943	0.136498	Cho2
chr2	47331060	47344517	1	BCYRN1	334	1.19523	0.0161328	0.246439	Cho2
chr8	6926076	6924693	2	DEFA6	31	0.778605	0.0161574	0.108455	Cho2
chr11	100687955	100684162	2	LOC100128386	1218	0.553486	0.0163009	0.268598	Cho2
chr5	6582136	6588499	1	LINC01018	55	0.984087	0.0163114	0.131923	Cho2
chr17	41517217	41517164	2	MIR6510	714	1.65714	0.0165064	0.441768	Cho2
chr11	116829706	116833072	1	APOC3	1346	1.75274	0.0166879	0.213669	Cho2
chr16	52652105	52552090	2	CASC16	577	1.22914	0.0166879	0.160685	Cho2
chr16	58025566	58046901	1	MMP15	649	0.799094	0.0167942	0.350797	Cho2
chr19	10836318	10832438	2	TMED1	352	0.662888	0.0167942	0.454634	Cho2
chr16	5632467	5632566	1	MIR8065	234	0.563218	0.016867	0.0739998	Cho2
chr2	191245185	191425389	1	MYO1B	1158	0.554112	0.016867	0.317545	Cho2
chr10	100735603	100829941	1	PAX2	693	0.545894	0.0168948	0.176775	Cho2
chr3	122383231	122359591	2	CCDC58	820	0.950006	0.0168948	0.277496	Cho2
chr9	83063177	82979585	2	RASEF	355	0.735424	0.0173186	0.155281	Cho2
chr19	19138513	19119169	2	TMEM161A	617	0.739287	0.0178564	0.275992	Cho2
chr2	137964020	138016364	1	HNMT	900	0.946238	0.018325	0.128726	Cho2
chr6	83193379	83198932	1	RWDD2A	800	0.918918	0.0189102	0.233287	Cho2
chr13	101967746	101967642	2	MIR2681	464	2.02473	0.0189295	0.148486	Cho2
chr7	20217404	20134655	2	MACC1	136	0.726166	0.0191866	0.208549	Cho2
chr11	19519896	19510890	2	NAV2-AS4	357	1.08247	0.0195079	0.151622	Cho2
chr5	147831786	147824568	2	SPINK1	850	1.1945	0.0196194	0.145709	Cho2
chr1	11654375	11663327	1	FBXO44	184	0.825852	0.0198701	0.334801	Cho2
chr1	248755739	248718649	2	LYPD8	2447	0.911109	0.0199763	0.0650488	Cho2
chr3	152834693	152841439	1	P2RY1	1075	1.33727	0.0200471	0.307065	Cho2
chr6	158819412	158765741	2	EZR	1197	0.578538	0.0200695	0.21973	Cho2
chr5	16617058	16473038	2	RETREG1	102	0.747914	0.0202086	0.226289	Cho2
chr2	39229588	39175646	2	CDKL4	280	0.830015	0.0205223	0.0621625	Cho2
chr2	264869	278283	1	ACP1	3	1.03955	0.0207862	0.356522	Cho2
chr6	157529132	157529200	1	MIR3692	1185	0.835034	0.0210394	0.275644	Cho2
chr5	138753309	138744434	2	LOC105379194	707	0.847319	0.0212057	0.313028	Cho2
chr18	812546	721588	2	YES1	11	0.56764	0.0213551	0.111738	Cho2
chr3	63550051	63423596	2	SYNPR-AS1	571	1.0589	0.0217094	0.076305	Cho2
chr1	228462074	228462152	1	MIR4666A	2275	0.866432	0.0220383	0.25973	Cho2
chr19	47232766	47220824	2	BBC3	1147	0.635566	0.0227675	0.333825	Cho2
chr12	64883394	64977522	1	LINC02389	725	0.634201	0.0232202	0.0666545	Cho2
chr5	109883182	109884751	1	LINC01848	506	1.03996	0.0232665	0.139018	Cho2
chr11	18455824	18479600	1	LDHAL6A	342	1.61385	0.0233192	0.144435	Cho2
chr1	200027602	200177424	1	NR5A2	1986	0.603263	0.0238075	0.188898	Cho2
chr13	99501417	99564006	1	TM9SF2	444	0.653183	0.0238825	0.133705	Cho2
chr16	54286763	54283304	2	IRX3	586	1.06154	0.0241954	0.394116	Cho2
chr19	44809059	44821420	1	BCAM	1063	0.719879	0.0245431	0.194793	Cho2
chr6	36336885	36315757	2	C6orf222	511	0.971433	0.0246659	0.272264	Cho2
chr2	14632686	14640046	1	FAM84A	89	0.703302	0.0249496	0.32938	Cho2
chr14	24337382	24318349	2	ADCY4	151	0.849633	0.0251871	0.182923	Cho2
chr2	74503316	74497517	2	LBX2	533	0.666789	0.0251871	0.409409	Cho2
chr1	119768905	119747996	2	HMGCS2	1301	0.668311	0.025894	0.0751077	Cho2
chr19	33225850	33208664	2	SLC7A10	718	0.80709	0.0261669	0.177896	Cho2
chr19	33064888	32978593	2	RHPN2	714	0.530692	0.026352	0.187169	Cho2
chr19	33302564	33299934	2	CEBPA	720	0.739667	0.0266603	0.60062	Cho2
chr2	162838730	162371407	2	KCNH7	980	0.609699	0.0268277	0.155108	Cho2
chr17	67825524	67984378	1	BPTF	1141	0.57729	0.0279878	0.127906	Cho2
chr7	16530580	16461481	2	SOSTDC1	116	1.31352	0.0280208	0.156016	Cho2
chr14	22829820	22773222	2	SLC7A7	78	0.743148	0.0283701	0.255248	Cho2
chr6	1312473	1314187	1	FOXQ1	8	0.916576	0.0283701	0.673888	Cho2
chr8	6835554	6842457	1	GS1-24F4.2	29	0.78029	0.0283701	0.117266	Cho2
chr14	26822107	26775495	2	LINC02294	164	1.30109	0.0285434	0.0485996	Cho2
chr16	49281831	49277917	2	CBLN1	554	0.610593	0.0293922	0.398764	Cho2
chr1	11655785	11648367	2	FBXO2	183	0.888676	0.02968	0.328767	Cho2
chr2	170714567	170712451	2	LINC01124	1027	0.702722	0.0297418	0.316547	Cho2
chr7	100272218	100200653	2	CASTOR3	649	0.733435	0.0297598	0.16436	Cho2
chr4	165873258	166103895	1	TLL1	852	0.800949	0.0298359	0.130464	Cho2
chr1	233327768	233385148	1	MAP3K21	2318	1.02832	0.0300769	0.300521	Cho2
chr2	189879627	190203484	1	C2orf88	1148	0.834258	0.0301232	0.157118	Cho2
chr1	109712255	109775428	1	GSTM5	1178	0.62993	0.0305814	0.15615	Cho2
chr12	14567750	14619755	1	PLBD1-AS1	236	1.14644	0.0308453	0.0825914	Cho2
chr1	228406840	228393673	2	TRIM11	2269	0.868856	0.0310409	0.378171	Cho2
chr9	113303271	113297093	2	RNF183	591	1.10617	0.0310409	0.10962	Cho2
chr13	27620743	27667415	1	POLR1D	76	0.553221	0.0310829	0.218677	Cho2
chr17	38719691	38719748	1	MIR4726	597	0.829515	0.0317684	0.357409	Cho2
chr6	44216939	44218236	1	MYMX	628	1.03151	0.0317684	0.168354	Cho2
chr9	35749228	35736866	2	GBA2	214	0.947036	0.0320185	0.280179	Cho2
chr19	23416075	23399233	2	LINC01224	679	0.616817	0.0320833	0.0779228	Cho2
chr3	72861914	72749277	2	SHQ1	614	0.662745	0.0320857	0.12789	Cho2
chr8	37899467	37858618	2	RAB11FIP1	266	0.602195	0.0323675	0.289183	Cho2
chr4	48134256	48066393	2	TXK	280	0.808707	0.0325736	0.113104	Cho2
chr3	158106503	158095954	2	SHOX2	1102	0.726245	0.0328647	0.218866	Cho2
chr12	102957686	102960516	1	ASCL1	935	1.07825	0.0329458	0.254441	Cho2
chr6	139028682	139043302	1	ABRACL	1091	0.895724	0.0329458	0.200825	Cho2
chr12	80937925	80792520	2	LIN7A	813	0.720836	0.0332767	0.112374	Cho2
chr5	56606232	56511567	2	C5orf67	258	0.690929	0.0336118	0.137823	Cho2
chr8	98944403	98952104	1	OSR2	587	0.696793	0.0339565	0.335608	Cho2
chr11	67415361	67425607	1	CARNS1	941	0.701903	0.0341901	0.285913	Cho2
chr7	92590394	92560793	2	FAM133B	556	0.712892	0.0344974	0.129203	Cho2
chr11	93733764	93733674	2	MIR1304	1182	4.99728	0.0357891	0.0874107	Cho2
chr17	48156511	48156427	2	MIR1203	899	0.870561	0.0358182	0.137882	Cho2
chr15	50182196	50236395	1	SLC27A2	325	0.745909	0.0359761	0.0675489	Cho2
chr18	57435685	57491297	1	ONECUT2	279	0.834003	0.0359761	0.170841	Cho2
chr10	42981507	42979017	2	LINC01264	244	0.539573	0.0362031	0.122661	Cho2
chr8	11368402	11438658	1	FAM167A-AS1	74	0.568374	0.0363513	0.0805183	Cho2
chr22	37582616	37570246	2	LGALS2	320	0.887289	0.0367568	0.131185	Cho2
chr1	212847649	212830141	2	SPATA45	2159	1.27178	0.0370302	0.0819371	Cho2
chr2	21123917	21143272	1	TDRD15	123	0.76332	0.037514	0.0561444	Cho2
chr2	164621848	164492812	2	GRB14	983	1.08465	0.0379476	0.196821	Cho2
chr4	175790307	175812189	1	LOC101928590	888	0.958381	0.0379476	0.0400753	Cho2
chr7	99207506	99173574	2	KPNA7	605	0.805949	0.0383298	0.149455	Cho2
chr18	31943136	31829173	2	TRAPPC8	162	0.612434	0.038493	0.140193	Cho2
chr8	30814314	30774457	2	PPP2CB	242	0.674125	0.0389237	0.116835	Cho2
chr11	58905398	59043527	1	GLYATL1	638	0.710451	0.0389707	0.178086	Cho2
chr22	37019635	37029822	1	MPST	307	0.610613	0.0389707	0.272553	Cho2
chr7	34940834	34940760	2	MIR548N	254	0.533013	0.0393526	0.223118	Cho2
chr13	19587118	19588350	1	LINC00350	9	0.759116	0.0394036	0.104335	Cho2
chr1	228208130	228378876	1	OBSCN	2267	0.692959	0.0399722	0.354079	Cho2
chr5	150166795	150184558	1	CDX1	885	1.10756	0.0399722	0.154657	Cho2
chr16	23182715	23216883	1	SCNN1G	367	0.873827	0.0401637	0.113984	Cho2
chr3	3799437	3847703	1	LRRN1	13	0.608325	0.0401637	0.111772	Cho2
chr3	160225636	160228213	1	C3orf80	1118	0.756232	0.0402867	0.208106	Cho2
chr10	113550837	113589602	1	HABP2	805	0.948656	0.0403171	0.129547	Cho2
chrX	18984598	18892300	2	PHKA2	95	0.707567	0.040835	0.100693	Cho2
chr19	38769904	38730187	2	CAPN12	869	0.736822	0.0409835	0.209506	Cho2
chr19	41708585	41761282	1	CEACAM5	969	0.768725	0.0409835	0.115075	Cho2
chr6	96015984	96215612	1	FUT9	854	0.597844	0.0409835	0.0790833	Cho2
chr9	137441816	137434364	2	ENTPD8	972	0.69314	0.0411861	0.230486	Cho2
chr6	158818011	158820593	1	EZR-AS1	1198	0.677858	0.0413876	0.53647	Cho2
chr22	36253010	36267530	1	APOL1	292	0.903283	0.0415369	0.146226	Cho2
chr1	34755047	34758512	1	GJB5	561	0.934008	0.0417968	0.0885222	Cho2
chr17	70053429	70135608	1	KCNJ16	1164	1.2061	0.041988	0.146268	Cho2
chr12	120446412	120443961	2	TRIAP1	1117	1.01212	0.0423404	0.148236	Cho2
chr19	43269530	43211791	2	PSG9	1013	1.5208	0.0423404	0.0907013	Cho2
chr7	37683843	37951941	1	EPDR1	269	0.501192	0.0424123	0.129972	Cho2
chr11	24496970	25082631	1	LUZP2	375	0.614355	0.0425986	0.173559	Cho2
chr2	11132821	11105317	2	FLJ33534	71	1.16064	0.0437655	0.282386	Cho2
chr8	81732903	81701334	2	ZFAND1	495	0.727174	0.0437655	0.188512	Cho2
chr1	1919273	1917590	2	TMEM52	65	0.683879	0.043917	0.66237	Cho2
chr9	96383710	96320706	2	SLC35D2	459	0.94458	0.0440532	0.174691	Cho2
chr4	76898147	76894928	2	SOWAHB	448	0.520347	0.0444197	0.263238	Cho2
chr17	35121522	35026496	2	RAD51D	529	0.586274	0.0444686	0.213317	Cho2
chr9	114099227	114086126	2	KIF12	601	0.963523	0.0446839	0.237096	Cho2
chr1	153616986	153614255	2	S100A14	1503	0.837813	0.0447679	0.243417	Cho2
chr9	28888965	28888856	2	MIR873	134	1.33828	0.0450336	0.19291	Cho2
chr17	63523334	63548977	1	KCNH6	1084	0.727456	0.0453834	0.148159	Cho2
chrX	14529298	14731812	1	GLRA2	57	0.768552	0.0453834	0.0634491	Cho2
chr11	118304545	118316175	1	CD3E	1370	0.704763	0.0454352	0.111693	Cho2
chr1	9943407	9922113	2	LZIC	158	1.41479	0.0454429	0.181116	Cho2
chr14	39267061	39265703	2	LOC100288846	231	0.566833	0.0454429	0.178049	Cho2
chr19	38789211	38791749	1	LGALS7B	871	1.10924	0.0454429	0.112437	Cho2
chr21	17792523	17763315	2	C21orf91-OT1	35	0.726579	0.0454429	0.0502318	Cho2
chr22	30574587	30554635	2	GAL3ST1	230	0.663403	0.0454429	0.100526	Cho2
chr7	129775014	129774905	2	MIR183	877	0.626209	0.0454429	0.555474	Cho2
chr7	135231979	135258492	1	STRA8	920	0.51554	0.0456923	0.0543983	Cho2
chr8	54457935	54460888	1	SOX17	349	0.706037	0.0456923	0.43598	Cho2
chr5	132556838	132541444	2	IL5	624	0.512435	0.0458606	0.12885	Cho2
chr13	99501052	99499727	2	LINC00449	445	0.59807	0.0459252	0.321701	Cho2
chr1	196819745	196959226	1	CFHR2	1967	1.2465	0.0466664	0.0906951	Cho2
chr19	45674928	45675024	1	MIR642A	1100	0.626737	0.0470019	0.531191	Cho2
chr6	31739763	31730581	2	CLIC1	368	0.521126	0.0470019	0.41835	Cho2
chr17	66787072	66787168	1	MIR634	1131	0.835174	0.0472863	0.164258	Cho2
chr6	52087625	51615300	2	PKHD1	683	0.586445	0.0475367	0.150053	Cho2
chr17	75667189	75626845	2	RECQL5	1239	0.674557	0.0482383	0.277055	Cho2
chr1	186680427	186671791	2	PTGS2	1942	0.96885	0.0485704	0.237473	Cho2
chr9	33447611	33441154	2	AQP3	154	0.547254	0.0487428	0.214921	Cho2
chr11	17389331	17385859	2	KCNJ11	321	1.29864	0.0494855	0.270852	Cho2
chr2	181680665	181536676	2	CERKL	1111	0.759373	0.0498946	0.11286	Cho2
chr22	19963753	19963834	1	MIR4761	63	0.606895	0.0498946	0.461981	Cho2
chr20	22578642	22560553	2	LINC00261	203	2.16126	9.9879806908214e-43	0.807187	Cho3
chr14	37595110	37589984	2	FOXA1	220	1.3933	9.29608344491692e-20	0.920699	Cho3
chr20	22453360	22371216	2	LOC284788	202	1.35324	7.28814184657345e-19	0.296868	Cho3
chr20	22585455	22581005	2	FOXA2	204	1.951	8.09201599814232e-18	0.765013	Cho3
chr20	44355700	44434596	1	HNF4A	423	1.21156	2.10688815408693e-16	0.434632	Cho3
chr18	28177446	27950966	2	CDH2	148	0.74693	1.04857661643365e-14	0.583134	Cho3
chr17	37745247	37686432	2	HNF1B	583	1.01262	3.32330139843021e-14	0.47512	Cho3
chr1	205321791	205302059	2	NUAK2	2069	0.898542	7.44693493319935e-13	0.690447	Cho3
chr11	7513298	7657127	1	PPFIBP2	227	0.859761	1.07564434043451e-12	0.495917	Cho3
chr2	24076443	24067584	2	SF3B6	132	0.978004	8.50562623059022e-12	0.813305	Cho3
chr7	20786886	20782283	2	SP8	143	1.12879	8.50562623059022e-12	0.710331	Cho3
chr2	208025560	207828303	2	PLEKHM3	1266	0.98274	1.26103100114619e-11	0.379315	Cho3
chr7	117465784	117715948	1	CFTR	801	1.16429	3.0262369660255e-11	0.390049	Cho3
chr17	70053429	70135608	1	KCNJ16	1164	1.42728	5.55417285688608e-11	0.240955	Cho3
chr5	177086886	177098144	1	FGFR4	1081	1.20635	7.95697174178788e-11	0.525793	Cho3
chr12	120978543	121002512	1	HNF1A	1131	1.74111	8.87241166250814e-11	0.241421	Cho3
chr19	38256591	38251237	2	PPP1R14A	854	0.981063	1.05473320707733e-10	0.710581	Cho3
chr2	207769563	207762586	2	FZD5	1265	0.730115	1.19562163326437e-10	0.742724	Cho3
chr2	162838730	162371407	2	KCNH7	980	1.09766	1.82632741058056e-10	0.314657	Cho3
chr1	56645301	56494747	2	PLPP3	861	0.794944	8.0998793716928e-10	0.329132	Cho3
chr5	74865893	74867854	1	LOC441086	362	1.26946	1.36160732908401e-09	0.40264	Cho3
chr3	53846580	53865800	1	IL17RB	523	1.33392	1.55344718767068e-09	0.288384	Cho3
chr2	24085215	24077433	2	TP53I3	134	0.749166	1.73436151235931e-09	0.929289	Cho3
chr5	69502466	69477472	2	LOC101928924	323	1.03605	2.13357992045984e-09	0.312006	Cho3
chr5	69492292	69558104	1	OCLN	324	1.03325	4.58705772746868e-09	0.276035	Cho3
chr8	80231232	79918860	2	TPD52	483	0.773595	4.58705772746868e-09	0.395199	Cho3
chr1	95117338	95197607	1	TMEM56	1087	1.11839	1.36215281311581e-08	0.196858	Cho3
chr2	219058750	219058688	2	MIR3131	1360	1.26467	1.38330215659103e-08	0.693951	Cho3
chr6	10492223	10629368	1	GCNT2	75	0.991786	1.60868229776243e-08	0.297152	Cho3
chr2	119525301	119439843	2	SCTR	809	0.884848	1.61366490387157e-08	0.180825	Cho3
chr12	80937815	81261205	1	ACSS3	815	0.984105	1.66512375405831e-08	0.262439	Cho3
chr14	91867536	91779751	2	TC2N	585	1.23394	1.72366408759158e-08	0.188545	Cho3
chr5	67003953	67001383	2	MAST4-AS1	307	0.918481	1.95560432958098e-08	0.620057	Cho3
chr6	106086320	106109939	1	PRDM1	886	0.645553	2.35319960273954e-08	0.226635	Cho3
chr4	154590766	154583126	2	FGA	807	2.5384	2.39886640400379e-08	0.215155	Cho3
chr12	52949954	52897187	2	KRT8	517	0.523484	4.0349972175668e-08	0.575283	Cho3
chr1	43285617	43281883	2	C1orf210	690	1.50282	4.37984308444271e-08	0.34952	Cho3
chr21	41767106	41739369	2	RIPK4	230	1.16668	4.37984308444271e-08	0.345937	Cho3
chr12	48865898	48857145	2	RND1	418	0.88914	4.98861071805882e-08	0.344842	Cho3
chr8	94949411	94925972	2	TP53INP1	561	0.790273	5.09975378548422e-08	0.235896	Cho3
chr4	76898147	76894928	2	SOWAHB	448	0.922338	5.32920511568418e-08	0.497606	Cho3
chr2	47345158	47387601	1	EPCAM	335	0.960795	5.33405906282823e-08	0.29525	Cho3
chr11	67629930	67627938	2	NUDT8	956	0.817653	6.93728003103992e-08	1.12931	Cho3
chr7	156640281	156677130	1	RNF32	1118	0.842422	7.06419461908327e-08	0.218043	Cho3
chr6	139028682	139043302	1	ABRACL	1091	1.4595	8.39141865689134e-08	0.423199	Cho3
chr13	27971139	27962137	2	CDX2	82	1.27519	8.4158153474168e-08	0.439073	Cho3
chr7	157010805	157016426	1	MNX1-AS1	1122	1.31274	1.07961562975287e-07	0.429569	Cho3
chr13	98142562	98455176	1	FARP1	430	0.604811	1.1536265822414e-07	0.521108	Cho3
chr2	227164565	227314792	1	COL4A3	1413	1.31988	1.18777193884948e-07	0.194004	Cho3
chr2	169362685	169127109	2	LRP2	1012	1.01544	1.33497819445729e-07	0.242128	Cho3
chr15	40929340	40939072	1	DLL4	213	0.894103	1.35363350554887e-07	0.525569	Cho3
chr7	73738867	73736094	2	ABHD11	450	0.777567	1.50816066037348e-07	0.759879	Cho3
chr5	69415112	69444330	1	MARVELD2	322	1.34184	1.54074191905377e-07	0.230791	Cho3
chr1	200027602	200177424	1	NR5A2	1986	0.68983	1.63928367759028e-07	0.24151	Cho3
chr6	106975627	106969831	2	CD24	894	0.821717	1.82159018096577e-07	0.5431	Cho3
chr1	9026345	9003300	2	SLC2A7	143	1.25877	2.02541478234978e-07	0.226573	Cho3
chr11	100687955	100684162	2	LOC100128386	1218	0.774965	2.02541478234978e-07	0.381386	Cho3
chr20	6767664	6780280	1	BMP2	117	0.84184	2.48916620025942e-07	0.418712	Cho3
chr4	164877004	164898965	1	APELA	842	1.54415	2.57486710467178e-07	0.177498	Cho3
chr5	38720273	38710367	2	LINC01265	174	0.63371	2.66744309434905e-07	0.108299	Cho3
chr1	51990764	51907956	2	RAB3B	806	0.735264	2.67790053106371e-07	0.225504	Cho3
chr2	219060467	219054420	2	IHH	1359	1.21931	2.92368937625129e-07	0.37651	Cho3
chr12	48904110	48931840	1	CCDC65	419	0.599765	3.57889360789353e-07	0.125425	Cho3
chr2	237591093	237574322	2	RAB17	1511	0.831057	3.60358215060037e-07	0.370496	Cho3
chr5	160342716	160251652	2	CCNJL	967	0.733617	3.60358215060037e-07	0.258624	Cho3
chr12	48004486	47972965	2	COL2A1	394	0.97763	3.80681754109106e-07	0.309516	Cho3
chr12	93571768	93542463	2	SOCS2-AS1	864	0.891771	3.9827440477843e-07	0.3261	Cho3
chr1	64470792	64693058	1	CACHD1	906	0.913762	4.08510083814691e-07	0.348496	Cho3
chr1	59814786	59876378	1	HOOK1	878	0.971469	4.15407950343386e-07	0.21746	Cho3
chr10	62268707	62183035	2	RTKN2	360	0.782271	4.54688433308322e-07	0.218112	Cho3
chr5	66596361	67169595	1	MAST4	306	0.518511	4.55388423369453e-07	0.417964	Cho3
chr6	169798825	169788790	2	LINC00242	1279	0.870865	4.55388423369453e-07	0.345271	Cho3
chr8	54457935	54460888	1	SOX17	349	0.958973	4.66183456305001e-07	0.656502	Cho3
chr2	24076526	24190436	1	FAM228B	133	0.544887	5.3620029202071e-07	0.429955	Cho3
chr14	56810479	56799905	2	OTX2	323	1.52062	6.03294984000583e-07	0.220843	Cho3
chr5	81233285	81266397	1	CKMT2	415	1.21992	7.38048722397807e-07	0.252968	Cho3
chr22	17589192	17580157	2	LOC101929372	22	2.01125	8.01901909613528e-07	0.201614	Cho3
chr7	157010651	156994051	2	MNX1	1121	1.08461	8.65589772203636e-07	0.250195	Cho3
chr16	68238102	68229111	2	ESRP2	742	0.707043	9.09672460438715e-07	0.546519	Cho3
chr12	93569814	93576745	1	SOCS2	865	0.926056	9.39025202881004e-07	0.572578	Cho3
chr1	236518000	236552981	1	LGALS8	2347	0.991434	1.03556197996707e-06	0.205756	Cho3
chr12	95791152	95657807	2	NTN4	884	1.01443	1.039406493636e-06	0.237778	Cho3
chr22	23751092	23738678	2	ZNF70	134	1.07364	1.0404237473775e-06	0.333061	Cho3
chr17	75646243	75647977	1	SMIM6	1241	0.847952	1.08427844229774e-06	0.408978	Cho3
chr10	46555530	46549044	2	GPRIN2	287	0.95999	1.08533175273851e-06	0.355441	Cho3
chr7	20835431	21023148	1	LINC01162	144	0.720399	1.14050956701705e-06	0.0898111	Cho3
chr16	68233499	68233426	2	MIR6773	743	0.698536	1.20463256995213e-06	1.05473	Cho3
chr12	89353271	89347232	2	DUSP6	837	0.74828	1.43764400126157e-06	0.678486	Cho3
chr14	64704102	64750247	1	PLEKHG3	384	0.673255	1.48916396949746e-06	0.419189	Cho3
chr7	129775014	129774905	2	MIR183	877	0.816876	1.48916396949746e-06	0.65988	Cho3
chr8	11676959	11760002	1	GATA4	78	0.620076	1.64679021029669e-06	0.362455	Cho3
chr15	52277207	52277095	2	MIR1266	352	1.18507	1.69515176808855e-06	0.302821	Cho3
chr21	41746841	41746772	2	MIR6814	231	0.882221	1.69515176808855e-06	0.373289	Cho3
chr16	88686493	88677682	2	SNAI3	955	1.05098	1.70928086424055e-06	0.394972	Cho3
chr10	100347124	100364834	1	SCD	687	0.852004	1.88548701630335e-06	0.335118	Cho3
chr11	58905398	59043527	1	GLYATL1	638	0.766461	1.91261334277783e-06	0.193758	Cho3
chr5	168291651	168472303	1	WWC1	993	0.605733	1.95770099833386e-06	0.353343	Cho3
chr19	35248330	35267964	1	LSR	753	0.691964	2.0246385946185e-06	0.307671	Cho3
chr8	94639467	94637285	2	LOC100288748	556	1.08983	2.04748950293725e-06	0.648161	Cho3
chr11	61829318	61799625	2	FADS1	710	0.661951	2.08992763503693e-06	0.381953	Cho3
chr4	174423795	174423864	1	MIR4276	882	0.621613	2.12072701217626e-06	0.20251	Cho3
chr10	100735603	100829941	1	PAX2	693	0.81262	2.1353364316423e-06	0.315587	Cho3
chr3	53846390	53812335	2	CHDH	522	1.13031	2.13801022882239e-06	0.234498	Cho3
chr3	129122801	129087569	2	RAB43	902	0.614549	2.21276416990278e-06	0.383283	Cho3
chr10	109996368	110135565	1	ADD3	784	0.603829	2.47907162476241e-06	0.346055	Cho3
chr1	236348262	236484914	1	EDARADD	2346	0.917371	2.56498383906189e-06	0.187618	Cho3
chr12	21775581	21764955	2	KCNJ8	278	1.76396	2.97541527146082e-06	0.223449	Cho3
chr1	3560790	3560695	2	MIR551A	88	0.738561	3.05036078065814e-06	0.307901	Cho3
chr3	114743543	114743433	2	MIR4796	771	1.12921	3.06006791270228e-06	0.33724	Cho3
chr3	66038834	65353525	2	MAGI1	587	0.504291	3.1792512747052e-06	0.394559	Cho3
chr16	21233665	21253845	1	ANKS4B	345	2.91793	3.32724062418343e-06	0.0877012	Cho3
chr11	59810872	59806135	2	MRPL16	657	0.95442	3.34919093584253e-06	0.429305	Cho3
chr14	37595847	38041442	1	TTC6	221	0.731768	4.46013386379181e-06	0.27623	Cho3
chr14	79199982	79201632	1	LOC105370586	538	0.931584	5.28625827991695e-06	0.165789	Cho3
chr10	102449817	102461106	1	RPARP-AS1	732	0.824446	5.95639084848014e-06	0.413632	Cho3
chr1	241357230	240775514	2	RGS7	2363	0.638462	6.02276975644581e-06	0.251909	Cho3
chr19	38244035	38292614	1	SPINT2	853	0.627981	6.13732664251147e-06	0.352518	Cho3
chr18	7117814	6941744	2	LAMA1	46	0.661396	6.17733700767247e-06	0.191815	Cho3
chr21	41715775	41711520	2	LINC00479	229	1.3413	6.36149479634561e-06	0.302579	Cho3
chr3	192767764	192139395	2	FGF12	1328	0.599528	6.58326563826974e-06	0.260272	Cho3
chr1	26354130	26321859	2	CRYBG2	427	0.780211	6.59917964246548e-06	0.268864	Cho3
chr4	53592956	53604047	1	LNX1-AS2	306	1.19719	7.10543726089785e-06	0.340047	Cho3
chr22	17563439	17590994	1	SLC25A18	21	1.47239	7.17749259200238e-06	0.197667	Cho3
chr5	157059119	157029413	2	HAVCR1	939	1.07381	8.42861696078423e-06	0.223793	Cho3
chr6	168242938	168262581	1	LOC101929420	1264	1.37883	8.71984084937554e-06	0.201587	Cho3
chr9	121285530	121280768	2	GSN-AS1	640	0.720031	8.71984084937554e-06	0.550303	Cho3
chr13	23570370	23676104	1	TNFRSF19	39	0.67751	9.7431660637268e-06	0.321923	Cho3
chr8	37899467	37858618	2	RAB11FIP1	266	0.764922	1.01141684147718e-05	0.385665	Cho3
chr6	116877212	116932163	1	RFX6	964	1.21034	1.04429641629652e-05	0.147396	Cho3
chr1	94927278	94896949	2	CNN3	1083	0.861084	1.05709730206137e-05	0.390947	Cho3
chr3	169663618	169083499	2	MECOM	1150	0.506883	1.06727170731278e-05	0.376815	Cho3
chr19	8149846	8065402	2	FBN3	263	1.01996	1.07321934848563e-05	0.221803	Cho3
chr11	61816256	61867354	1	FADS2	711	0.622855	1.18289418835137e-05	0.322025	Cho3
chr14	103523111	103519659	2	CKB	798	0.74844	1.20228118200425e-05	0.675648	Cho3
chr13	43023203	43114224	1	DNAJC15	184	0.7424	1.27325188047248e-05	0.315815	Cho3
chr2	47331060	47344517	1	BCYRN1	334	1.14262	1.30211346177753e-05	0.268831	Cho3
chr10	102451543	102449837	2	C10orf95	733	0.961138	1.36759137266775e-05	0.611061	Cho3
chr12	32106885	32383633	1	BICD1	340	0.546286	1.42053866299102e-05	0.26711	Cho3
chr4	82562357	82483170	2	TMEM150C	476	1.47837	1.44797545661082e-05	0.165163	Cho3
chr1	204828651	205022822	1	NFASC	2063	0.521086	1.50233988585209e-05	0.187894	Cho3
chr3	32818018	32897826	1	TRIM71	193	0.609793	1.50233988585209e-05	0.238929	Cho3
chr6	127118604	127197765	1	RSPO3	1002	0.905915	1.58551581393994e-05	0.199547	Cho3
chr12	32896840	32790745	2	PKP2	344	0.516272	1.69035130925269e-05	0.233092	Cho3
chr11	102470384	102396332	2	TMEM123	1229	0.65188	1.73521863906559e-05	0.163699	Cho3
chr2	264869	278283	1	ACP1	3	0.860107	1.76124075558682e-05	0.30001	Cho3
chr2	8681863	8666636	2	ID2-AS1	45	0.543188	1.79056043353369e-05	0.522315	Cho3
chr7	129774769	129774692	2	MIR96	876	0.86293	1.94401576160073e-05	0.428856	Cho3
chr4	40630875	40423267	2	RBM47	244	0.517766	1.94830349645614e-05	0.226884	Cho3
chr21	41716436	41717580	1	LINC00112	228	1.16084	1.9696732525388e-05	0.35614	Cho3
chr3	3799437	3847703	1	LRRN1	13	0.871746	2.02187732778558e-05	0.193417	Cho3
chr20	44450092	44448777	2	LINC01430	426	0.853446	2.19763025165663e-05	0.125671	Cho3
chr7	134986508	135147963	1	AGBL3	915	0.865959	2.29070667405117e-05	0.1619	Cho3
chr1	43269994	43274002	1	TMEM125	689	0.8016	2.30558474280744e-05	0.219346	Cho3
chr5	38608354	38474963	2	LIFR	171	0.609398	2.31732722143377e-05	0.287181	Cho3
chr12	81158388	81158461	1	MIR4699	817	0.988745	2.318418205141e-05	0.198903	Cho3
chr5	31193750	31329146	1	CDH6	122	1.10511	2.44444490796811e-05	0.235173	Cho3
chr19	45668244	45683724	1	GIPR	1099	0.655259	2.44684888181622e-05	0.378228	Cho3
chr6	136550819	136342281	2	MAP7	1066	0.608482	2.45651608357201e-05	0.166244	Cho3
chr6	114343045	114055586	2	HS3ST5	946	0.697348	3.23718977338493e-05	0.218083	Cho3
chr1	159945604	159927039	2	IGSF9	1679	1.02874	3.2601312493317e-05	0.290474	Cho3
chr14	70809534	70722526	2	MAP3K9	442	0.731331	3.34629124655504e-05	0.287006	Cho3
chr11	61815240	61815161	2	MIR1908	712	0.646194	3.34830246244972e-05	0.97697	Cho3
chr1	94275068	94149847	2	ARHGAP29	1078	0.530216	3.3845867583876e-05	0.219921	Cho3
chr19	37907228	38208372	1	SIPA1L3	851	0.72896	3.44297889222527e-05	0.540842	Cho3
chr4	112516172	112513516	2	NEUROG2	638	0.956277	3.96740316654629e-05	0.325256	Cho3
chr13	98208524	98208600	1	MIR3170	432	0.685629	4.08682607443572e-05	0.307388	Cho3
chr3	32238679	32370325	1	CMTM8	187	0.626894	4.12412473727532e-05	0.187021	Cho3
chr6	27247701	27256624	1	PRSS16	208	0.725543	4.1826590179084e-05	0.33138	Cho3
chr1	151510510	151538692	1	CGN	1429	0.629816	4.26795892081867e-05	0.290762	Cho3
chr3	24494087	24523228	1	THRB-AS1	160	0.72836	4.67994734387503e-05	0.217937	Cho3
chr4	165361194	165498320	1	CPE	849	0.62005	4.83829948403763e-05	0.217817	Cho3
chr1	204073115	204127743	1	SOX13	2051	0.596482	4.91232226693227e-05	0.237136	Cho3
chr8	74984515	75034558	1	CRISPLD1	465	0.988168	4.91232226693227e-05	0.196075	Cho3
chr4	139665768	139740745	1	MGST2	730	0.625526	4.93526994850849e-05	0.273841	Cho3
chr2	170771113	170798971	1	ERICH2	1029	0.612503	4.95111199869516e-05	0.160419	Cho3
chr11	85811159	85694224	2	SYTL2	1134	0.784447	5.05224711085204e-05	0.196728	Cho3
chr17	30292056	30248195	2	BLMH	478	0.998068	5.11516973973176e-05	0.170394	Cho3
chr17	41522529	41513743	2	KRT15	713	0.719774	5.33299711778045e-05	0.312498	Cho3
chr1	161038962	160995211	2	F11R	1707	0.668122	5.7664415469516e-05	0.28149	Cho3
chr11	45286319	45240301	2	SYT13	474	0.992731	5.7664415469516e-05	0.238407	Cho3
chr7	156540491	156541103	1	LINC00244	1117	1.15752	5.82546385486814e-05	0.160112	Cho3
chr1	56645272	56579168	2	LOC101929935	862	0.862341	6.1746416318703e-05	0.151866	Cho3
chr14	67533739	67447084	2	TMEM229B	408	0.78627	6.8421855459407e-05	0.195035	Cho3
chr10	75409157	75411842	1	LOC101929234	476	0.851186	6.93519211406285e-05	0.352189	Cho3
chr12	80935833	80935736	2	MIR618	816	1.49909	6.94549105328201e-05	0.513018	Cho3
chr20	32010450	32032180	1	CCM2L	269	0.876385	7.10395318321832e-05	0.344429	Cho3
chr13	27920020	27926231	1	PDX1	79	1.13502	7.31984046543686e-05	0.242929	Cho3
chr12	70366276	70434292	1	KCNMB4	773	0.789704	7.35200883037042e-05	0.149146	Cho3
chr22	44752558	44862788	1	ARHGAP8	477	0.682268	7.58033469931736e-05	0.158151	Cho3
chr7	16753535	16784536	1	TSPAN13	120	0.735002	8.0246547905129e-05	0.218234	Cho3
chr6	2903280	2887266	2	SERPINB9	21	0.735994	8.1252908084154e-05	0.197935	Cho3
chr6	38953099	38923029	2	LOC100131047	540	0.737861	8.16010438410977e-05	0.0432622	Cho3
chr1	94927566	94963270	1	LOC729970	1084	0.845811	8.33775661284927e-05	0.360777	Cho3
chr22	45284982	45295874	1	UPK3A	483	0.512084	8.33775661284927e-05	0.242752	Cho3
chr9	470291	746106	1	KANK1	6	0.528337	8.33775661284927e-05	0.338386	Cho3
chr11	124762290	124752583	2	ESAM	1473	0.778544	8.34508067694113e-05	0.233159	Cho3
chr12	5432112	5521536	1	NTF3	59	0.589639	8.41508273596015e-05	0.182782	Cho3
chr8	94641074	94707466	1	ESRP1	555	0.732371	9.432331575106e-05	0.196659	Cho3
chr20	31870747	31847637	2	DUSP15	265	0.647595	0.000100709	0.290191	Cho3
chr4	165208549	165070608	2	TMEM192	846	0.614008	0.000105256	0.235429	Cho3
chr19	44809059	44821420	1	BCAM	1063	1.04157	0.000105357	0.309927	Cho3
chr20	44408120	44408203	1	MIR3646	425	1.01886	0.000105357	0.448943	Cho3
chr5	38556786	38671216	1	LIFR-AS1	172	0.510655	0.000110254	0.214146	Cho3
chr15	52791078	52756989	2	ONECUT1	356	0.847789	0.000112745	0.174441	Cho3
chr19	1065923	1086628	1	ARHGAP45	39	0.636353	0.000113452	0.297114	Cho3
chr14	69191511	69244020	1	EXD2	421	1.12788	0.000115092	0.128555	Cho3
chr13	27953526	27955370	1	LINC00543	81	0.958014	0.000118151	0.30824	Cho3
chr2	170714567	170712451	2	LINC01124	1027	0.814338	0.000119543	0.411155	Cho3
chr20	44395706	44372746	2	HNF4A-AS1	424	0.951983	0.000123045	0.126289	Cho3
chr6	41546426	41602384	1	FOXP4	566	0.514126	0.000128304	0.238402	Cho3
chr5	80256079	80111651	2	SERINC5	404	0.612713	0.000128935	0.349474	Cho3
chr1	156147366	156177752	1	SEMA4A	1594	0.620166	0.000132726	0.131098	Cho3
chr8	9903472	9900064	2	MIR124-1	59	1.09783	0.000138537	0.183041	Cho3
chr1	26410778	26429722	1	LIN28A	429	0.999337	0.000141096	0.21	Cho3
chr2	38377285	38294880	2	ATL2	269	0.583414	0.000144841	0.178461	Cho3
chr7	86643914	86864884	1	GRM3	518	1.02725	0.000156676	0.1604	Cho3
chr7	73624543	73593194	2	MLXIPL	443	0.768828	0.000158446	0.227986	Cho3
chr1	241132272	241132346	1	MIR3123	2364	0.977116	0.000161064	0.102638	Cho3
chr1	1000172	998962	2	HES4	15	0.633667	0.000162893	0.747439	Cho3
chr19	6463777	6467221	1	CRB3	215	0.681238	0.0001681	0.449626	Cho3
chr6	119149387	118959763	2	FAM184A	975	0.561937	0.00017165	0.193579	Cho3
chr19	6767588	6752160	2	SH2D3A	225	0.581957	0.000173259	0.234848	Cho3
chr2	264866	218136	2	SH3YL1	2	0.806719	0.000174024	0.242118	Cho3
chr19	33302564	33299934	2	CEBPA	720	0.664906	0.000181158	0.483508	Cho3
chr1	47434641	47432133	2	FOXD2-AS1	784	0.665128	0.000182742	0.51335	Cho3
chr16	14021077	14018880	2	LINC02186	278	0.679734	0.000182742	0.0526443	Cho3
chr19	6465203	6436079	2	SLC25A23	214	0.652709	0.000182742	0.215663	Cho3
chr9	35749287	35758575	1	RGP1	215	0.895197	0.000187593	0.294785	Cho3
chr1	64579847	64579923	1	MIR4794	907	1.32934	0.000194101	0.256415	Cho3
chr22	39994949	40043529	1	FAM83F	388	0.537218	0.000200963	0.24225	Cho3
chrX	46912276	47061242	1	JADE3	214	0.950774	0.000202684	0.158299	Cho3
chr5	136132845	136188747	1	SMAD5	679	0.848225	0.000206359	0.150724	Cho3
chr16	49281831	49277917	2	CBLN1	554	0.566919	0.000208423	0.406858	Cho3
chr7	149773479	149764182	2	ZNF467	1045	0.701983	0.000209886	0.328555	Cho3
chr1	54413479	54225432	2	SSBP3	845	0.555753	0.000211967	0.371624	Cho3
chr2	176188958	176173195	2	HAGLR	1076	1.19161	0.000212819	0.131193	Cho3
chr16	82035004	82098534	1	HSD17B2	876	1.05232	0.000218203	0.128661	Cho3
chr22	28800597	28794555	2	XBP1	192	0.899812	0.000218755	0.348372	Cho3
chr7	50531759	50543463	1	DDC-AS1	362	0.871885	0.000221251	0.176793	Cho3
chr1	9129170	9100305	2	GPR157	145	0.580159	0.000221558	0.182404	Cho3
chr1	90717237	90711539	2	BARHL2	1046	0.568106	0.000221558	0.226541	Cho3
chr1	204214092	204198160	2	GOLT1A	2056	0.933117	0.000226617	0.199683	Cho3
chr16	90019629	90044975	1	GAS8	998	0.887726	0.000226617	0.285339	Cho3
chr8	144529132	144525733	2	C8orf82	885	0.837339	0.000226617	0.354065	Cho3
chr11	67639560	67631303	2	TBX10	957	0.757542	0.00022727	0.489841	Cho3
chr18	57435685	57491297	1	ONECUT2	279	0.725689	0.000230838	0.175726	Cho3
chr2	115161343	115130935	2	DPP10-AS1	797	0.996797	0.000230838	0.140478	Cho3
chr5	81301560	81204084	2	CKMT2-AS1	414	0.690035	0.000230838	0.218094	Cho3
chr5	81394179	81330005	2	ACOT12	417	1.15475	0.000238022	0.102661	Cho3
chr12	79691097	79574979	2	PAWR	806	0.626745	0.000240605	0.272856	Cho3
chr14	22829820	22773222	2	SLC7A7	78	0.595512	0.000240798	0.209543	Cho3
chr4	152936352	152979696	1	FHDC1	798	0.543709	0.000243146	0.204368	Cho3
chr5	1201595	1225117	1	SLC6A19	25	0.529654	0.000256825	0.0788333	Cho3
chr3	52288020	52254421	2	WDR82	485	0.636768	0.00026159	0.288482	Cho3
chr4	78551519	78610451	1	ANXA3	456	0.740168	0.000266117	0.234108	Cho3
chr14	77142734	77131270	2	ZDHHC22	520	0.553675	0.000266929	0.156486	Cho3
chr13	20702127	20723098	1	IL17D	21	0.809827	0.000269937	0.260941	Cho3
chr6	46129993	46146699	1	ENPP4	644	1.13595	0.000270736	0.128549	Cho3
chr2	27275817	27253684	2	SLC30A3	180	0.923454	0.000271093	0.173413	Cho3
chr16	9355588	9408093	1	LINC02177	243	0.809466	0.000275815	0.0807766	Cho3
chr8	11576313	11581342	1	LINC00208	77	0.903806	0.000277774	0.27675	Cho3
chr11	124759129	124765936	1	LOC101929340	1474	0.72872	0.000278573	0.2305	Cho3
chr1	65147549	65232145	1	AK4	913	0.661176	0.000278899	0.186539	Cho3
chr12	80937925	80792520	2	LIN7A	813	0.771788	0.000278899	0.136606	Cho3
chr11	17547373	17647150	1	OTOG	324	0.71879	0.000281847	0.140888	Cho3
chr1	159289714	159308224	1	FCER1A	1665	1.78026	0.000290872	0.100577	Cho3
chr2	207754807	207754881	1	MIR4775	1264	1.90438	0.000296365	0.164413	Cho3
chr3	100609589	100695479	1	ADGRG7	682	1.33699	0.000297186	0.092067	Cho3
chr6	73310365	73209746	2	KHDC1	759	0.747622	0.00029989	0.118888	Cho3
chr2	189762704	189765556	1	OSGEPL1-AS1	1145	1.23635	0.000300682	0.211207	Cho3
chr9	36864308	36864254	2	MIR4540	236	1.04922	0.000310371	0.242077	Cho3
chr17	50129882	50110040	2	SAMD14	951	0.764542	0.000311901	0.227756	Cho3
chrX	50470738	50365409	2	DGKK	299	0.743717	0.000312365	0.0880366	Cho3
chr12	120972292	120969838	2	HNF1A-AS1	1130	1.46939	0.000312398	0.336053	Cho3
chr1	236524508	236523052	2	LGALS8-AS1	2348	1.00178	0.00032262	0.273354	Cho3
chr2	219041527	219002846	2	CFAP65	1358	0.671807	0.000323201	0.186925	Cho3
chr2	170715351	170718078	1	SP5	1026	0.797174	0.000325336	0.420781	Cho3
chr6	73225770	73223544	2	KHDC1L	760	0.614318	0.000325336	0.0863598	Cho3
chr8	52565507	52534037	2	ALKAL1	339	0.774208	0.000328221	0.094433	Cho3
chr6	99606730	99615578	1	PRDM13	873	0.892296	0.000328603	0.205937	Cho3
chr3	65893816	65925297	1	MAGI1-AS1	588	0.50177	0.000329032	0.061	Cho3
chr4	76251721	76311129	1	FAM47E-STBD1	442	0.791878	0.000346678	0.251929	Cho3
chr2	8678845	8684453	1	ID2	46	0.543019	0.000350927	0.656931	Cho3
chr2	174395730	174429575	1	SCRN3	1055	1.15476	0.000356281	0.114896	Cho3
chr12	48789147	48790535	1	LOC100506125	415	1.00095	0.000364817	0.326356	Cho3
chr12	102958410	102836885	2	PAH	934	0.667723	0.000371989	0.111929	Cho3
chr3	112332347	112362812	1	CD200	739	0.928542	0.000380419	0.161081	Cho3
chr13	21671383	21704498	1	FGF9	32	0.769296	0.00038213	0.237282	Cho3
chr14	77266218	77266290	1	MIR1260A	521	0.637614	0.000383932	0.197274	Cho3
chr2	15942249	15921037	2	MYCNOS	94	0.710791	0.000385237	0.16172	Cho3
chr6	138403531	138422197	1	HEBP2	1083	0.765166	0.000387197	0.241892	Cho3
chr1	1001138	1014541	1	ISG15	14	0.582962	0.000388023	0.396644	Cho3
chr2	227325201	227221052	2	LOC654841	1414	0.606293	0.000393758	0.0999086	Cho3
chr16	2858170	2852727	2	PRSS22	153	0.880757	0.000436415	0.363523	Cho3
chr5	43603230	43571594	2	NNT-AS1	211	1.00102	0.000442703	0.109933	Cho3
chr2	136118165	136114349	2	CXCR4	898	0.668415	0.000473217	0.282118	Cho3
chr3	63550051	63423596	2	SYNPR-AS1	571	1.09736	0.000480771	0.0852379	Cho3
chr19	41796437	41811553	1	CEACAM3	971	1.27484	0.00048361	0.201409	Cho3
chr1	145708148	145670852	2	PDZK1	1324	1.1748	0.000490065	0.145096	Cho3
chr7	149880610	149867697	2	ATP6V0E2-AS1	1048	0.783274	0.000495574	0.226697	Cho3
chr18	34223551	33851100	2	NOL4	170	0.502915	0.00050644	0.143585	Cho3
chr1	179743163	179816198	1	FAM163A	1884	0.753983	0.00051896	0.20922	Cho3
chr10	49762379	49734643	2	OGDHL	316	0.87371	0.000533473	0.126368	Cho3
chr5	56815574	56896152	1	MAP3K1	259	0.709195	0.000536519	0.210868	Cho3
chrX	133985895	133535745	2	GPC3	724	0.597181	0.000536519	0.211864	Cho3
chr9	113303271	113297093	2	RNF183	591	1.20717	0.000547598	0.159061	Cho3
chr5	80083654	80052374	2	CTD-2201I18.1	403	0.794377	0.000550523	0.0874553	Cho3
chr5	74866951	74777574	2	FAM169A	361	1.01492	0.00055602	0.0982663	Cho3
chr11	102452919	102462008	1	LOC101928424	1230	0.742586	0.000564243	0.164405	Cho3
chr22	17266733	17256859	2	CECR3	19	0.678132	0.000578566	0.248478	Cho3
chr12	95217482	95076749	2	FGD6	878	0.514622	0.000584708	0.260766	Cho3
chr1	207034366	207081024	1	PFKFB2	2105	0.636677	0.000586297	0.239909	Cho3
chr5	60844389	60751791	2	ELOVL7	276	0.810177	0.0005954	0.137016	Cho3
chr6	1609972	1613897	1	FOXC1	12	0.822668	0.000604629	0.281953	Cho3
chr9	113376999	113373419	2	HDHD3	594	1.1398	0.000604629	0.349498	Cho3
chr1	16237162	16231700	2	CPLANE2	265	0.73873	0.000610563	0.223894	Cho3
chr19	45674928	45675024	1	MIR642A	1100	0.656374	0.00061313	0.551095	Cho3
chr1	20486220	20482391	2	CAMK2N1	320	0.771807	0.000615926	0.501146	Cho3
chr17	45247925	45268630	1	MAP3K14-AS1	847	0.612618	0.000616617	0.213508	Cho3
chr2	14632686	14640046	1	FAM84A	89	0.586518	0.000620573	0.29426	Cho3
chr6	46170971	46159187	2	ENPP5	645	1.02407	0.000625276	0.234795	Cho3
chr5	69369293	69414801	1	RAD17	320	0.708764	0.000627423	0.164856	Cho3
chr2	148875250	149026759	1	KIF5C	916	0.528009	0.000635574	0.146884	Cho3
chr12	93377883	93408146	1	NUDT4	861	0.57901	0.000655684	0.222118	Cho3
chr7	65373799	65401135	1	ZNF92	410	0.572582	0.000660879	0.141963	Cho3
chr12	21354959	21379978	1	IAPP	271	1.09727	0.000661076	0.050504	Cho3
chr6	25882286	25833066	2	SLC17A3	156	1.19786	0.000683484	0.0637399	Cho3
chr11	46380756	46383837	1	MDK	492	0.748711	0.000705945	0.394785	Cho3
chr17	41528308	41523617	2	KRT19	715	0.707889	0.00070705	0.452931	Cho3
chr12	31324316	31325829	1	FLJ13224	332	0.588764	0.000707248	0.498391	Cho3
chr14	67533301	67589612	1	PLEKHH1	409	0.624238	0.000719194	0.168624	Cho3
chr9	4490444	4587469	1	SLC1A1	21	0.570118	0.000720527	0.201886	Cho3
chr4	93828753	93830964	1	ATOH1	538	1.06593	0.000725125	0.332069	Cho3
chr18	50374995	50394173	1	SKA1	248	0.756994	0.000728074	0.223151	Cho3
chr11	59713864	59712823	2	OR10V1	656	0.637673	0.000730343	0.188366	Cho3
chr16	27066707	27069165	1	C16orf82	395	1.09112	0.000745238	0.156008	Cho3
chr6	24646155	24544104	2	KIAA0319	142	0.734979	0.000745964	0.10522	Cho3
chr15	99733561	99715697	2	LYSMD4	797	0.617975	0.000763132	0.211177	Cho3
chr1	56645322	56715335	1	PRKAA2	863	0.820529	0.000784942	0.0864472	Cho3
chr11	111298546	111308735	1	COLCA2	1282	0.697539	0.000784942	0.142156	Cho3
chr12	52948871	52952901	1	KRT18	518	0.543045	0.000788612	0.510459	Cho3
chr7	100272218	100200653	2	CASTOR3	649	0.685427	0.000803583	0.164124	Cho3
chr4	16084378	15963076	2	PROM1	161	0.539926	0.000816067	0.151823	Cho3
chr2	189763227	189746660	2	OSGEPL1	1144	1.13676	0.000843886	0.121921	Cho3
chr19	23274251	23257255	2	IPO5P1	677	0.996247	0.000863093	0.187555	Cho3
chr11	59713456	59805882	1	STX3	655	0.585405	0.000877447	0.193543	Cho3
chr8	107498055	107249482	2	ANGPT1	633	0.635072	0.000889064	0.132978	Cho3
chr7	91940867	92110673	1	AKAP9	545	0.558389	0.000893658	0.133782	Cho3
chr17	28373091	28367276	2	VTN	427	0.578984	0.000919952	0.341033	Cho3
chr19	33302857	33305054	1	CEBPA-DT	719	0.604446	0.000920846	0.536713	Cho3
chr20	51802520	51782331	2	SALL4	550	1.05496	0.000924827	0.206783	Cho3
chrX	102156057	102153708	2	BEX5	532	1.53995	0.000930268	0.184592	Cho3
chr11	121452203	121633693	1	SORL1	1426	0.502455	0.000972815	0.210124	Cho3
chr1	64745095	64833232	1	RAVER2	908	0.632987	0.00100691	0.131211	Cho3
chr10	100974985	100975084	1	MIR608	697	1.108	0.00103007	0.299096	Cho3
chr19	39846414	39834458	2	FBL	914	0.628246	0.00103007	0.351965	Cho3
chr18	23662885	23598926	2	ANKRD29	125	0.991714	0.0010408	0.195947	Cho3
chr1	75611116	75202131	2	SLC44A5	963	0.597599	0.00108004	0.183029	Cho3
chr6	169725566	169703905	2	PHF10	1275	0.726295	0.00108041	0.217327	Cho3
chr1	11654375	11663327	1	FBXO44	184	0.775747	0.001094	0.375565	Cho3
chr3	155745067	155375580	2	PLCH1	1085	0.529586	0.00115354	0.194411	Cho3
chrX	139222777	138614731	2	FGF13	785	0.694487	0.00115982	0.227002	Cho3
chr20	3208868	3223870	1	ITPA	73	0.799121	0.00120197	0.182134	Cho3
chr2	181680665	181536676	2	CERKL	1111	0.920071	0.00120499	0.140626	Cho3
chr6	44216939	44218236	1	MYMX	628	1.09333	0.00122792	0.240273	Cho3
chr19	44905754	44909393	1	APOE	1066	0.886125	0.00124905	0.217551	Cho3
chr7	149872968	149880698	1	ATP6V0E2	1049	0.720445	0.00124905	0.253118	Cho3
chr2	149038107	149215262	1	LYPD6B	917	0.570697	0.00125391	0.151287	Cho3
chr8	80485619	80526265	1	ZBTB10	485	0.544125	0.00126504	0.169411	Cho3
chr11	59058659	58933643	2	LOC283194	639	0.889031	0.00126686	0.0860243	Cho3
chr17	37615039	37614931	2	MIR378J	582	1.06062	0.00127702	0.189588	Cho3
chr17	76098076	76098019	2	MIR6868	1263	0.655612	0.00128545	0.229907	Cho3
chr19	39829802	39829716	2	MIR6719	913	0.630134	0.00129495	0.603789	Cho3
chr4	76573568	76573632	1	MIR4450	446	1.50059	0.00129805	0.250673	Cho3
chr6	12290363	12297194	1	EDN1	92	0.540477	0.00130813	0.303345	Cho3
chr4	9556316	9556168	2	MIR548I2	132	0.761707	0.00132259	0.17722	Cho3
chr3	152834693	152841439	1	P2RY1	1075	0.69467	0.0013279	0.21152	Cho3
chr5	147831786	147824568	2	SPINK1	850	1.13589	0.00133439	0.1995	Cho3
chr7	6826770	6796809	2	CCZ1B	87	0.812489	0.00134266	0.0773008	Cho3
chr5	100816565	100816482	2	MIR548P	488	0.767361	0.00138528	0.133364	Cho3
chr22	22822776	22822871	1	MIR650	120	0.907989	0.00140249	0.324766	Cho3
chr18	3261850	3255436	2	LOC104968399	21	0.879554	0.00141018	0.313789	Cho3
chr6	24402908	24426194	1	MRS2	139	0.747974	0.00143586	0.162807	Cho3
chr9	35749228	35736866	2	GBA2	214	0.755132	0.00143762	0.227399	Cho3
chr3	158644278	158692575	1	GFM1	1106	0.709476	0.00144343	0.144624	Cho3
chr22	31621531	31621467	2	MIR7109	255	0.554892	0.00147054	0.324886	Cho3
chr19	19138513	19119169	2	TMEM161A	617	0.619532	0.00151647	0.287811	Cho3
chr1	95117923	95244955	1	TMEM56-RWDD3	1088	0.64891	0.00152061	0.187033	Cho3
chr6	38715341	39030529	1	DNAH8	539	0.806046	0.00154376	0.145945	Cho3
chr1	70706453	70786468	1	LINC01788	945	0.95261	0.00154459	0.064128	Cho3
chr22	32203477	32190435	2	RFPL2	262	0.559232	0.00155384	0.147687	Cho3
chr3	113947901	113965401	1	ZDHHC23	761	0.927691	0.00161477	0.139317	Cho3
chr4	174523154	174490177	2	HPGD	883	0.763447	0.00163488	0.134789	Cho3
chr2	219001739	219001628	2	MIR375	1357	0.723955	0.00165273	0.470575	Cho3
chr4	39411910	39411974	1	MIR5591	232	1.42826	0.00166418	0.226382	Cho3
chr13	40666597	40555667	2	FOXO1	160	0.529753	0.00166806	0.198531	Cho3
chr5	150001167	149993118	2	TIGD6	881	0.61244	0.00167293	0.218925	Cho3
chr2	137964020	138016364	1	HNMT	900	0.549977	0.00169985	0.083187	Cho3
chr12	51887960	51891664	1	ANKRD33	482	0.526896	0.00174484	0.29582	Cho3
chr10	43436841	43483179	1	ZNF487	251	0.545699	0.00175993	0.217805	Cho3
chr16	2830169	2839585	1	ZG16B	152	0.822014	0.00176993	0.197262	Cho3
chr1	159203307	159206500	1	ACKR1	1664	1.05948	0.0017863	0.133758	Cho3
chr12	21757857	21635342	2	LDHB	277	0.624185	0.00184577	0.100474	Cho3
chr20	9839041	9537389	2	PAK5	129	0.795875	0.00186822	0.16811	Cho3
chr15	72114258	72143688	1	SENP8	520	0.52746	0.00187443	0.1954	Cho3
chr16	58025566	58046901	1	MMP15	649	0.728089	0.00191208	0.308756	Cho3
chr6	168319754	168292830	2	DACT2	1265	0.69451	0.00192948	0.241258	Cho3
chr1	233327768	233385148	1	MAP3K21	2318	0.895768	0.00198656	0.268238	Cho3
chr18	67081584	67081686	1	MIR5011	326	1.06511	0.00199653	0.226697	Cho3
chr8	109691791	109573978	2	SYBU	643	0.546303	0.00200149	0.128651	Cho3
chr10	133520406	133561220	1	CYP2E1	967	0.58659	0.00204002	0.0939533	Cho3
chr15	34367278	34358618	2	LPCAT4	155	0.516503	0.00204002	0.232628	Cho3
chr8	80030289	79918717	2	MRPS28	482	0.598369	0.00205281	0.174232	Cho3
chr1	228462074	228462152	1	MIR4666A	2275	0.939014	0.00205322	0.278689	Cho3
chr12	102957686	102960516	1	ASCL1	935	0.631727	0.00206457	0.153458	Cho3
chr7	155645205	155611231	2	LOC100506302	1111	0.793198	0.00206457	0.180764	Cho3
chr20	3204685	3190350	2	DDRGK1	72	0.834184	0.00207963	0.154813	Cho3
chr19	917287	921015	1	KISS1R	32	0.745636	0.00211096	0.36315	Cho3
chr6	53665708	53647901	2	KLHL31	709	0.532711	0.00211096	0.153421	Cho3
chr9	38620660	38571358	2	ANKRD18A	254	0.883686	0.00211096	0.101307	Cho3
chr15	78565520	78595269	1	CHRNA5	621	0.707683	0.00216903	0.100199	Cho3
chr4	154562956	154571086	1	FGB	806	1.62563	0.00223877	0.130687	Cho3
chr3	58433857	58427630	2	PDHB	554	0.682622	0.00227551	0.276232	Cho3
chr4	154626961	154753118	1	LRAT	809	0.598223	0.00229799	0.102289	Cho3
chr1	99850084	99924023	1	AGL	1110	0.554729	0.00234653	0.113707	Cho3
chr10	73744384	73772161	1	SEC24C	454	0.540665	0.00234747	0.163925	Cho3
chr16	31483002	31490769	1	SLC5A2	526	0.702519	0.00237682	0.331606	Cho3
chr3	147406860	147386046	2	ZIC4	1027	0.952407	0.00237682	0.15714	Cho3
chr1	181033425	181061938	1	MR1	1897	0.995008	0.00238781	0.0908618	Cho3
chr7	20296708	20311712	1	LOC101927769	139	1.39449	0.00244028	0.150311	Cho3
chr16	67326798	67385203	1	LRRC36	709	1.05249	0.00248888	0.0927052	Cho3
chrX	103064240	103062651	2	BEX1	542	1.13085	0.00249213	0.187644	Cho3
chr6	169790321	169802873	1	LINC00574	1278	0.734112	0.0025207	0.198783	Cho3
chr12	56334053	56316223	2	PAN2	636	0.516277	0.00253545	0.211202	Cho3
chr22	37582616	37570246	2	LGALS2	320	0.518645	0.00254972	0.0877723	Cho3
chr4	127623271	127726737	1	INTU	697	0.566576	0.00257669	0.119222	Cho3
chr17	76140556	76154643	1	RNF157-AS1	1264	0.558521	0.00259362	0.190482	Cho3
chr1	11858931	11857464	2	NPPB	195	0.716257	0.00259682	0.188561	Cho3
chr5	136193134	136191468	2	SMIM32	681	0.831545	0.00260384	0.272478	Cho3
chr19	39834201	39825350	2	DYRK1B	912	0.541616	0.00261282	0.349092	Cho3
chr7	142962681	142941114	2	KEL	987	1.13687	0.00261282	0.12635	Cho3
chr5	73626158	73941993	1	ARHGEF28	353	0.507388	0.00262103	0.157508	Cho3
chr16	57976435	57988116	1	TEPP	646	0.857921	0.00263082	0.223866	Cho3
chr4	986997	1004506	1	IDUA	20	0.522569	0.00263319	0.177181	Cho3
chr1	3752398	3771645	1	CCDC27	93	0.573625	0.00264722	0.221236	Cho3
chr5	5140054	5132780	2	CTD-2297D10.2	49	0.866658	0.00267039	0.171758	Cho3
chr4	68815993	68831196	1	UGT2B10	363	0.765545	0.00267622	0.0604045	Cho3
chr3	52287089	52293476	1	GLYCTK	487	0.548849	0.00267971	0.336163	Cho3
chr3	156227883	156215560	2	KCNAB1-AS2	1090	0.613576	0.00271212	0.0756728	Cho3
chr22	21630064	21628089	2	YDJC	104	0.701323	0.00275719	0.299525	Cho3
chr1	156081998	156072013	2	MEX3A	1592	0.568441	0.00280766	0.202053	Cho3
chr3	186546702	186538441	2	CRYGS	1278	1.49264	0.00281604	0.0976301	Cho3
chr4	40749897	40809985	1	NSUN7	246	0.975254	0.00283879	0.124508	Cho3
chr3	40505992	40518736	1	ZNF620	252	1.21199	0.00284074	0.153573	Cho3
chr2	165794682	165747591	2	GALNT3	991	0.775519	0.00284289	0.133791	Cho3
chr1	26159020	26163962	1	FAM110D	419	0.663811	0.00291278	0.195474	Cho3
chr1	28578822	28578749	2	SNORD99	480	0.639463	0.00294188	0.427419	Cho3
chr12	113472072	113462034	2	LHX5	1064	0.879839	0.00294188	0.120967	Cho3
chr11	102727050	102711795	2	MMP8	1235	0.977892	0.00297758	0.0682967	Cho3
chr4	37244220	37449465	1	NWD2	212	0.590268	0.00298132	0.127557	Cho3
chr1	28580512	28580381	2	SNORA44	482	0.663865	0.00303268	0.425151	Cho3
chr3	154121332	154024401	2	ARHGEF26-AS1	1078	0.595396	0.00307838	0.125807	Cho3
chr1	28579893	28579764	2	SNORA61	481	0.651465	0.00311438	0.419446	Cho3
chr10	70888784	70882280	2	PCBD1	415	1.09127	0.00318187	0.350232	Cho3
chr4	6200733	6238317	1	LINC02495	89	0.703128	0.00320767	0.149382	Cho3
chr11	116788050	116773799	2	ZPR1	1343	0.817894	0.00320859	0.233528	Cho3
chr1	148152322	148102046	2	NBPF11	1355	0.983926	0.00321433	0.10951	Cho3
chr7	155533862	155474206	2	CNPY1	1110	0.841825	0.00321433	0.156593	Cho3
chr3	158672693	158645822	2	LXN	1107	0.790503	0.00327286	0.15376	Cho3
chr11	57641198	57641286	1	MIR130A	609	0.665228	0.00334804	0.53816	Cho3
chr19	42220271	42228201	1	ZNF526	986	0.562919	0.00336266	0.296941	Cho3
chr17	38705542	38729803	1	MLLT6	595	0.520417	0.0034628	0.308616	Cho3
chr11	116792420	116789367	2	APOA5	1344	1.05882	0.00347709	0.216681	Cho3
chr1	115641953	115698224	1	VANGL1	1260	0.532034	0.00352364	0.141919	Cho3
chr3	171026750	170996348	2	SLC2A2	1169	0.67056	0.00353196	0.107382	Cho3
chr11	77474635	77321707	2	PAK1	1095	0.60857	0.00361238	0.182841	Cho3
chr3	119780484	119818485	1	NR1I2	797	0.870777	0.00361798	0.123425	Cho3
chrX	70455994	70452958	2	DLG3-AS1	403	0.858852	0.00362068	0.356518	Cho3
chr11	108593738	108505431	2	EXPH5	1272	0.56307	0.0036686	0.135197	Cho3
chr19	35040506	35066571	1	HPN	744	0.730834	0.00373049	0.168675	Cho3
chr1	28582983	28578538	2	SNHG12	479	0.623753	0.00373638	0.265834	Cho3
chr6	43243680	43288259	1	TTBK1	605	0.731914	0.00374745	0.179358	Cho3
chr4	76575541	76575650	1	MIR548AH	447	0.823571	0.0037684	0.392388	Cho3
chr1	46757838	46819413	1	CYP4B1	771	0.944226	0.00383968	0.102484	Cho3
chr11	17544416	17493895	2	USH1C	323	0.634867	0.00386007	0.183793	Cho3
chr17	8799349	8797162	2	MFSD6L	253	1.22637	0.0039036	0.204583	Cho3
chr10	80407829	80437115	1	PRXL2A	510	0.671705	0.00395229	0.163159	Cho3
chr11	6603620	6595075	2	RRP8	205	0.588084	0.00399281	0.288026	Cho3
chr17	38719691	38719748	1	MIR4726	597	0.737555	0.00401001	0.302697	Cho3
chr8	143018437	142981738	2	LY6E-DT	803	0.583725	0.00401001	0.14737	Cho3
chr11	17389331	17385859	2	KCNJ11	321	0.707323	0.00403894	0.192517	Cho3
chr16	23182715	23216883	1	SCNN1G	367	0.891876	0.00404572	0.125309	Cho3
chr8	89757727	89609409	2	LOC101929709	520	0.618722	0.00404634	0.153004	Cho3
chr4	109848202	109872315	1	LRIT3	628	1.15153	0.00408493	0.057557	Cho3
chr11	27472775	27365961	2	LGR4	384	0.601862	0.00409042	0.217569	Cho3
chr6	41548621	41494853	2	FOXP4-AS1	564	0.501934	0.00413396	0.286606	Cho3
chr14	26597754	26443093	2	NOVA1	163	0.511346	0.00418423	0.121362	Cho3
chr1	28581056	28580920	2	SNORA16A	483	0.640316	0.00418943	0.410468	Cho3
chr16	21303083	21238874	2	CRYM	346	0.59735	0.00422269	0.194537	Cho3
chr12	42326118	42312078	2	ZCRB1	361	0.963302	0.0042918	0.125933	Cho3
chr18	31685836	31622247	2	B4GALT6	160	0.513635	0.00445189	0.145167	Cho3
chr22	46263355	46255663	2	PKDREJ	503	0.514817	0.00448864	0.130344	Cho3
chr17	38702331	38702262	2	MIR4734	596	0.59309	0.00449039	0.485515	Cho3
chr3	129002690	128909866	2	KIAA1257	899	0.633506	0.00450376	0.148746	Cho3
chr4	9781680	9784009	1	DRD5	133	0.796093	0.00450376	0.200866	Cho3
chr8	109975847	109963645	2	KCNV1	645	0.800499	0.00451285	0.15013	Cho3
chr7	151433639	151433489	2	MIR3907	1090	0.572033	0.00452901	0.159156	Cho3
chr13	26557703	26688948	1	WASF3	63	0.543652	0.00453504	0.179031	Cho3
chr19	35513658	35497220	2	DMKN	764	0.593704	0.00453504	0.144667	Cho3
chr3	30894765	30726200	2	GADL1	180	0.788866	0.00454724	0.126575	Cho3
chr6	25930726	25912754	2	SLC17A2	157	0.815622	0.00454724	0.0383984	Cho3
chr5	36071358	36035017	2	UGT3A2	153	0.694386	0.00462699	0.083807	Cho3
chr11	6419414	6395124	2	APBB1	199	0.784574	0.00464077	0.139658	Cho3
chr3	170037929	170085403	1	GPR160	1161	0.914504	0.00473189	0.117222	Cho3
chr10	43628817	43674703	1	ZNF32-AS3	254	0.835946	0.00477035	0.131604	Cho3
chr1	47436017	47440691	1	FOXD2	783	0.780071	0.00489584	0.399157	Cho3
chr6	25652201	25701783	1	SCGN	151	0.527947	0.00490416	0.0665509	Cho3
chr11	6603708	6610874	1	ILK	206	0.587006	0.00494763	0.317423	Cho3
chr13	99981772	99986773	1	ZIC2	452	0.615492	0.004948	0.218059	Cho3
chr19	6482557	6467207	2	DENND1C	216	0.606742	0.00514942	0.184025	Cho3
chr10	104086002	104031286	2	COL17A1	763	0.754685	0.00516598	0.113573	Cho3
chr2	227718012	227685210	2	SLC19A3	1420	0.635098	0.00516598	0.135978	Cho3
chr7	975599	966075	2	COX19	15	0.586017	0.00516598	0.206323	Cho3
chr11	67415361	67425607	1	CARNS1	941	0.536923	0.00520115	0.252228	Cho3
chr6	132798553	132769370	2	SLC18B1	1041	1.00191	0.00522826	0.0814025	Cho3
chr1	35869808	35930528	1	AGO1	579	0.515063	0.00528442	0.167307	Cho3
chr3	193553213	193555088	1	ATP13A4-AS1	1335	1.60306	0.00542356	0.199529	Cho3
chr22	17121367	17116299	2	TMEM121B	14	0.837066	0.00548414	0.253463	Cho3
chr22	20204918	20198729	2	LOC284865	75	0.733582	0.0054967	0.188018	Cho3
chr2	63048640	63043922	2	LOC100132215	406	0.501564	0.00554566	0.116899	Cho3
chr2	162768936	162797972	1	LOC101929570	981	0.868247	0.0055484	0.0429919	Cho3
chr11	62337448	62393412	1	ASRGL1	724	0.701144	0.00572129	0.138809	Cho3
chr4	152489416	152489327	2	MIR3140	792	0.960628	0.00581163	0.217399	Cho3
chr3	44555193	44594173	1	ZKSCAN7	289	0.735228	0.00587885	0.158834	Cho3
chr22	17121586	17132104	1	LINC01664	15	0.77319	0.00588865	0.195482	Cho3
chr1	52927212	52895910	2	ECHDC2	821	0.829029	0.00592254	0.167651	Cho3
chr21	30813252	30812697	2	KRTAP8-1	115	1.82945	0.00592254	0.0456972	Cho3
chrX	100929433	100913445	2	XKRX	510	1.50598	0.00597839	0.1401	Cho3
chr16	30023219	30005509	2	DOC2A	456	0.71637	0.00603263	0.14022	Cho3
chr20	36646216	36612318	2	SLA2	354	0.925383	0.00605054	0.0711218	Cho3
chr16	1444556	1434383	2	CCDC154	70	0.709042	0.00614588	0.0893843	Cho3
chr3	15873771	15873849	1	MIR563	126	0.616936	0.00619689	0.258254	Cho3
chr16	90020128	90004865	2	DBNDD1	997	0.726548	0.00620491	0.291148	Cho3
chr7	379359	382712	1	LOC442497	5	0.639165	0.00620834	0.369634	Cho3
chr13	99727491	99726247	2	CLYBL-AS1	450	0.556482	0.00630843	0.0692663	Cho3
chr15	43221283	43179793	2	EPB42	255	0.642791	0.00631819	0.124069	Cho3
chr11	64893449	64889560	2	MIR194-2HG	823	0.655162	0.00631992	0.252846	Cho3
chr5	76818933	76835315	1	F2RL1	377	0.533519	0.00642875	0.318366	Cho3
chr16	28597109	28591943	2	SULT1A2	413	0.993526	0.00643639	0.0715305	Cho3
chr1	105618958	105587575	2	LINC01676	1137	1.05797	0.00643953	0.0572358	Cho3
chr5	115816954	115804733	2	CDO1	541	0.922248	0.0064725	0.127636	Cho3
chr7	143244093	143270854	1	GSTK1	993	0.898104	0.0064725	0.130299	Cho3
chrX	41688973	41697277	1	GPR34	191	2.36432	0.00648797	0.0515264	Cho3
chr6	44219505	44234151	1	SLC29A1	629	0.59487	0.00654398	0.326179	Cho3
chr11	7928662	7927633	2	OR10A6	233	1.01277	0.00663172	0.082374	Cho3
chr4	81030965	81057531	1	BMP3	469	0.901489	0.00674024	0.0950629	Cho3
chr12	11092313	11091287	2	TAS2R43	202	1.26447	0.00676651	0.0555141	Cho3
chr3	161372880	161344792	2	SPTSSB	1130	0.674928	0.00678372	0.107699	Cho3
chr4	84582979	84651338	1	CDS1	494	0.537484	0.00681198	0.170819	Cho3
chr1	39491646	39525935	1	BMP8A	629	0.728281	0.00685296	0.149486	Cho3
chr3	183825594	183815876	2	MAP6D1	1232	0.802256	0.00687849	0.139797	Cho3
chr20	45469706	45481532	1	WFDC2	458	0.679767	0.00690042	0.1306	Cho3
chr15	68818221	68946811	1	SPESP1	496	0.606781	0.00693847	0.186512	Cho3
chr9	1049858	1057552	1	DMRT2	10	0.770323	0.00694231	0.276409	Cho3
chr4	165207618	165323156	1	KLHL2	847	0.677014	0.00704451	0.105756	Cho3
chrX	137031674	137030148	2	GPR101	783	1.04157	0.00706235	0.114154	Cho3
chr17	73164977	73196593	1	SSTR2	1178	0.737148	0.00707671	0.184529	Cho3
chr20	44810338	44751808	2	RIMS4	436	0.79213	0.0071314	0.0843069	Cho3
chr12	5243151	5233997	2	LINC02443	58	0.793044	0.00715695	0.227866	Cho3
chr8	81732903	81701334	2	ZFAND1	495	0.633505	0.00715695	0.178953	Cho3
chr1	228458107	228460470	1	HIST3H2BB	2273	0.90909	0.00715894	0.245774	Cho3
chr4	174829668	174870787	1	LOC101928551	885	0.66591	0.00722543	0.0629084	Cho3
chr1	225882369	225845536	2	TMEM63A	2234	0.565782	0.00725058	0.165073	Cho3
chrX	38801432	38806537	1	MID1IP1	175	0.669589	0.00725058	0.210159	Cho3
chr7	8262233	8344516	1	LOC100505938	99	0.757564	0.00726523	0.129317	Cho3
chr15	43185118	43197176	1	CCNDBP1	256	0.64131	0.00737623	0.162272	Cho3
chr2	189879627	190203484	1	C2orf88	1148	0.536617	0.00742	0.0989004	Cho3
chrX	55089008	55092842	1	PAGE2	345	0.969675	0.00747851	0.048183	Cho3
chr18	11103	15928	1	LOC102723376	1	0.794185	0.00756899	0.0258232	Cho3
chr3	181442486	181421058	2	LOC102724604	1217	1.27998	0.00759296	0.039689	Cho3
chrX	103356445	103358469	1	TCEAL9	549	0.94156	0.00772957	0.122079	Cho3
chr3	126655155	126607052	2	TXNRD3	872	0.87563	0.00777449	0.114291	Cho3
chr9	128724127	128720869	2	ZDHHC12	760	0.765258	0.00786781	0.329019	Cho3
chr1	40862366	40861051	2	CITED4	660	0.554235	0.00789865	0.383945	Cho3
chr19	57559863	57535257	2	ZNF550	1603	0.975742	0.00796135	0.11347	Cho3
chr4	140568805	140559434	2	UCP1	737	1.12959	0.00798089	0.117691	Cho3
chr4	165386242	165386337	1	MIR578	850	0.715943	0.00816154	0.176041	Cho3
chr3	63652668	63679020	1	SNTN	572	0.934244	0.00827713	0.0912927	Cho3
chr15	23136822	23128268	2	GOLGA6L1	18	0.834087	0.00828625	0.0295671	Cho3
chr4	993440	979073	2	SLC26A1	19	0.549601	0.0084803	0.179799	Cho3
chr19	48836678	48813017	2	HSD17B14	1204	0.579133	0.00856352	0.1645	Cho3
chr18	112339	112256	2	MIR8078	2	0.816851	0.00856885	0.0602419	Cho3
chr5	146339024	146340520	1	POU4F3	841	1.11528	0.00865299	0.202169	Cho3
chrX	103832228	103822322	2	RAB9B	560	0.634761	0.00876679	0.0706241	Cho3
chr15	40844018	40858207	1	SPINT1	210	0.578757	0.00877901	0.292887	Cho3
chr11	13009577	13012106	1	RASSF10	295	0.955204	0.00879021	0.540455	Cho3
chrX	38803883	38801568	2	MID1IP1-AS1	176	0.643529	0.00895855	0.275874	Cho3
chr8	1971397	1976478	1	KBTBD11-OT1	15	0.694948	0.0091307	0.195791	Cho3
chr7	37683843	37951941	1	EPDR1	269	0.531262	0.00915116	0.13463	Cho3
chr22	22886267	22886379	1	MIR5571	121	0.9724	0.00955827	0.172854	Cho3
chr12	48789037	48766194	2	ADCY6	413	0.71694	0.00956805	0.10886	Cho3
chr19	1568058	1554669	2	MEX3D	62	0.562625	0.0095806	0.185445	Cho3
chr11	82970584	82823502	2	PRCP	1120	0.556972	0.00959829	0.157978	Cho3
chr9	38620474	38624990	1	FAM201A	255	0.743641	0.00979164	0.260738	Cho3
chr1	186680622	186681446	1	PACERR	1943	0.548189	0.00985393	0.237838	Cho3
chr17	6776223	6797101	1	FBXO39	150	1.01291	0.00989177	0.0595081	Cho3
chr4	158173050	158124474	2	FAM198B	823	0.637718	0.0098999	0.156671	Cho3
chr11	66372214	66362521	2	SLC29A2	906	0.552446	0.00991337	0.195661	Cho3
chr19	1752373	1780988	1	ONECUT3	66	0.56563	0.00995294	0.126293	Cho3
chr4	122922968	122892575	2	NUDT6	690	0.833691	0.00998326	0.108941	Cho3
chr1	228457873	228456979	2	HIST3H2A	2274	1.00107	0.0104953	0.236725	Cho3
chr4	114598455	114678224	1	UGT8	650	0.779843	0.0104965	0.0948435	Cho3
chr20	47166967	47167058	1	MIR3616	498	0.875693	0.0105019	0.124132	Cho3
chr1	202958572	202940823	2	ADIPOR1	2029	0.603621	0.0106205	0.127527	Cho3
chr14	23953586	23969279	1	DHRS4	120	1.19936	0.0108089	0.115372	Cho3
chr13	113864168	113866833	1	GAS6-DT	550	0.934713	0.010971	0.371579	Cho3
chr6	170276762	170266669	2	LOC285804	1282	1.68661	0.010971	0.0992906	Cho3
chr11	115396756	115397658	1	LOC105369507	1339	0.577075	0.011071	0.0845692	Cho3
chr15	84748635	84806432	1	ZNF592	687	0.54645	0.0111064	0.163226	Cho3
chr17	28368012	28364268	2	SEBOX	426	0.5056	0.0111277	0.305447	Cho3
chr10	116670264	116663696	2	C10orf82	829	0.661234	0.0112944	0.119498	Cho3
chr1	156591762	156594299	1	NAXE	1611	1.00719	0.0113507	0.169801	Cho3
chr19	6502848	6494319	2	TUBB4A	217	0.665129	0.0114448	0.158925	Cho3
chr2	88452656	88446787	2	FOXI3	613	0.721459	0.0115602	0.201712	Cho3
chr5	149358007	149369653	1	PCYOX1L	870	0.742875	0.0116629	0.237949	Cho3
chr9	73080442	72900662	2	ALDH1A1	323	0.663715	0.0116941	0.118016	Cho3
chr15	93863109	93878356	1	LINC02207	772	0.754613	0.0117288	0.0929269	Cho3
chr20	49915508	49903391	2	SPATA2	522	0.781962	0.0117346	0.211547	Cho3
chr3	133745956	133779006	1	TF	948	0.645186	0.0118618	0.0438109	Cho3
chr6	2881407	2854657	2	SERPINB9P1	20	0.752808	0.0118618	0.125177	Cho3
chrX	8732187	8528874	2	ANOS1	25	0.599975	0.0118618	0.0695102	Cho3
chr16	57694793	57731805	1	DRC7	640	0.548088	0.0119021	0.0787499	Cho3
chr4	37826633	37862937	1	PGM2	216	0.829554	0.0119419	0.126085	Cho3
chr13	32428311	32400723	2	N4BP2L1	115	0.901333	0.0119474	0.143563	Cho3
chr2	46870	38814	2	FAM110C	1	0.547617	0.0121094	0.124412	Cho3
chr4	37241991	37241910	2	MIR4801	213	1.19777	0.0121094	0.265677	Cho3
chr7	155812273	155799986	2	SHH	1113	0.570753	0.0121323	0.289039	Cho3
chr6	68634324	68632663	2	LOC101928307	740	0.615853	0.0121881	0.25797	Cho3
chr3	116360024	116370090	1	LSAMP-AS1	776	0.879357	0.0123037	0.0423089	Cho3
chr1	150257159	150265078	1	CA14	1383	0.837847	0.0123038	0.153384	Cho3
chr7	65770810	65647010	2	LOC441242	411	0.509827	0.0124453	0.151051	Cho3
chr6	34556333	34537802	2	SPDEF	480	0.692049	0.012522	0.0921464	Cho3
chr6	138107511	138088505	2	PERP	1080	0.679103	0.012522	0.179632	Cho3
chr1	11655785	11648367	2	FBXO2	183	0.792228	0.0125229	0.348689	Cho3
chr1	47023568	47050751	1	CYP4X1	773	1.03702	0.0127314	0.0535549	Cho3
chr21	45478266	45478326	1	MIR6815	310	0.547839	0.0127456	0.306532	Cho3
chr13	27921404	27833444	2	PLUT	78	0.728336	0.0127682	0.124443	Cho3
chr5	95620078	95622142	1	GPR150	465	1.0914	0.0127682	0.217217	Cho3
chr2	176177717	176179008	1	HAGLROS	1075	1.0681	0.0128181	0.21342	Cho3
chr10	100969518	100985871	1	SEMA4G	695	0.811042	0.0130198	0.107396	Cho3
chr13	36431520	36442882	1	CCNA1	134	0.649846	0.0130224	0.105945	Cho3
chr10	133424572	133420666	2	SPRN	966	0.623355	0.0131138	0.0771057	Cho3
chr17	59220467	59275967	1	GDPD1	1041	0.514622	0.0131216	0.0664858	Cho3
chr17	67044590	67056797	1	CACNG1	1134	1.36728	0.0131216	0.0907094	Cho3
chr11	2903740	2887780	2	SLC22A18AS	102	0.600299	0.0131441	0.181901	Cho3
chr15	82647770	82692820	1	CPEB1-AS1	663	0.609365	0.0131963	0.111555	Cho3
chr14	21537216	21521081	2	SALL2	71	0.650227	0.0132042	0.133376	Cho3
chr21	37006150	37019659	1	RIPPLY3	184	0.881218	0.0132042	0.165006	Cho3
chr14	21023386	21023314	2	MIR6717	53	0.807314	0.0132729	0.407344	Cho3
chr8	63039171	63015079	2	GGH	389	0.6442	0.0134395	0.154579	Cho3
chr11	111347757	111347824	1	MIR4491	1283	0.626445	0.0134441	0.0983988	Cho3
chr12	122203543	122208952	1	B3GNT4	1155	0.647816	0.0135516	0.148309	Cho3
chr7	100205357	100221490	1	PVRIG	648	0.987839	0.0136706	0.056189	Cho3
chr14	61695823	61681041	2	HIF1A-AS1	362	0.625052	0.0136801	0.247446	Cho3
chr4	127880861	127899195	1	PLK4	700	0.625323	0.0137126	0.163138	Cho3
chr17	70168673	70180048	1	KCNJ2	1165	0.517949	0.0137216	0.132155	Cho3
chr10	117545068	117473215	2	EMX2OS	839	0.686941	0.0137741	0.157838	Cho3
chr14	23418063	23417987	2	MIR208B	111	1.00033	0.0139976	0.0899675	Cho3
chr1	48776969	48727523	2	BEND5	789	0.818132	0.0140784	0.120776	Cho3
chr16	70289663	70366260	1	DDX19B	777	0.680074	0.0140874	0.241055	Cho3
chr6	57174236	57114894	2	ZNF451-AS1	726	0.633032	0.0140874	0.113496	Cho3
chr19	19643667	19629476	2	GMIP	636	0.712823	0.014099	0.169146	Cho3
chr17	35943699	35934518	2	LYZL6	552	0.557797	0.0142457	0.0428944	Cho3
chr9	69820739	69818983	2	C9orf135-DT	306	1.18937	0.0143905	0.254223	Cho3
chr22	23768443	23765834	2	CHCHD10	138	0.624488	0.014443	0.373718	Cho3
chr2	216606938	216590426	2	LINC01280	1313	1.1924	0.0145728	0.109925	Cho3
chr17	4704230	4705529	1	LOC101559451	97	0.820099	0.0145911	0.213352	Cho3
chr11	7825972	7825037	2	OR5P3	232	0.717556	0.0146064	0.0649371	Cho3
chr9	69820793	69906232	1	C9orf135	305	0.843227	0.0146064	0.0989492	Cho3
chr2	64453969	64461381	1	LGALSL	416	0.646695	0.0146299	0.319295	Cho3
chr1	167518610	167430640	2	CD247	1778	0.53965	0.0146373	0.103075	Cho3
chr19	18386562	18386634	1	MIR3189	593	0.774727	0.0149765	0.223053	Cho3
chr1	34929585	34865436	2	DLGAP3	565	0.521956	0.0150041	0.129096	Cho3
chr6	170272474	170279887	1	LINC01624	1283	1.56111	0.0151479	0.0972236	Cho3
chr15	75346955	75357114	1	NEIL1	581	1.04297	0.0153187	0.142193	Cho3
chr3	161105384	161083883	2	B3GALNT1	1128	0.85553	0.0154139	0.106646	Cho3
chr1	3747336	3735984	2	TP73-AS1	92	1.02821	0.0156591	0.189799	Cho3
chr19	19628930	19623668	2	LPAR2	635	0.863234	0.015662	0.2586	Cho3
chr5	147234963	147387852	1	STK32A	846	0.531213	0.015662	0.101301	Cho3
chr4	11429765	11393150	2	HS3ST1	140	0.646375	0.0157005	0.159768	Cho3
chr4	89838315	89724099	2	SNCA	532	0.810577	0.0157393	0.136187	Cho3
chr9	112486847	112669397	1	KIAA1958	578	0.524573	0.0157393	0.119179	Cho3
chr12	69348341	69354234	1	LYZ	761	0.779748	0.015764	0.066502	Cho3
chr10	100987515	100969458	2	MRPL43	696	0.685068	0.0158526	0.127695	Cho3
chr11	19519896	19510890	2	NAV2-AS4	357	1.12941	0.0158526	0.180161	Cho3
chr15	91022619	91036611	1	VPS33B-DT	759	0.549284	0.0159186	0.0848212	Cho3
chr16	67644919	67657569	1	CARMIL2	718	0.952957	0.0160015	0.164287	Cho3
chr11	67681200	67662162	2	ALDH3B2	959	0.626128	0.0160767	0.0575691	Cho3
chr11	116772988	116748170	2	BUD13	1342	0.522018	0.0161443	0.117976	Cho3
chr3	133573730	133590261	1	CDV3	946	0.548297	0.016288	0.0569838	Cho3
chr5	14581775	14612720	1	OTULINL	91	0.511071	0.0164478	0.135335	Cho3
chr2	61018259	60940222	2	PUS10	391	0.614375	0.0164617	0.0965753	Cho3
chr7	41703108	41685114	2	INHBA	288	0.698577	0.0164773	0.14184	Cho3
chr19	41708585	41761282	1	CEACAM5	969	0.698124	0.0164861	0.0859005	Cho3
chr19	7633748	7631611	2	PCP2	245	0.557688	0.0168354	0.192008	Cho3
chr3	191330536	191267168	2	UTS2B	1324	0.735429	0.0168354	0.0888983	Cho3
chr9	83623049	83644130	1	IDNK	357	0.806223	0.0168354	0.142159	Cho3
chr1	162790702	162812817	1	HSD17B7	1751	0.731077	0.0168409	0.056437	Cho3
chr10	73663803	73644881	2	SYNPO2L	451	0.8487	0.0169146	0.110622	Cho3
chr15	68820897	68778535	2	ANP32A	494	0.529353	0.0171167	0.205037	Cho3
chr7	150514830	150521073	1	GIMAP7	1059	0.654593	0.0171924	0.0232785	Cho3
chr1	179591613	179691272	1	TDRD5	1883	0.792762	0.0173156	0.0667663	Cho3
chr12	102480645	102395867	2	IGF1	932	0.58688	0.0173316	0.106382	Cho3
chr2	73981441	73947642	2	DGUOK-AS1	514	0.663852	0.0177451	0.143159	Cho3
chr17	732412	742972	1	FAM57A	9	0.703665	0.0179009	0.185618	Cho3
chr11	6926404	6984632	1	ZNF215	219	0.949574	0.017903	0.0957784	Cho3
chr11	31816566	31887043	1	PAX6-AS1	406	0.647221	0.0179756	0.111246	Cho3
chr1	47137435	47149741	1	CYP4A22	775	2.16348	0.0180156	0.0618963	Cho3
chr3	126197994	126103562	2	ALDH1L1	862	0.86342	0.0180919	0.130459	Cho3
chr14	36519521	36473207	2	SFTA3	211	0.681618	0.0183602	0.106498	Cho3
chr5	149357642	149348116	2	GRPEL2-AS1	869	0.742873	0.0183729	0.210427	Cho3
chr5	36001028	35951010	2	UGT3A1	152	1.15998	0.0183988	0.0620732	Cho3
chr8	144527032	144522377	2	LRRC24	884	0.620708	0.018431	0.374035	Cho3
chr9	4662315	4665258	1	PLPP6	23	0.590203	0.018431	0.202128	Cho3
chr12	55997180	56006641	1	SUOX	618	0.517897	0.0184525	0.190529	Cho3
chr9	215741	212824	2	C9orf66	5	0.726095	0.0187077	0.19273	Cho3
chr14	61695513	61748259	1	HIF1A	363	0.646954	0.0187363	0.189638	Cho3
chr4	151277171	151291453	1	PRSS48	786	0.615769	0.0187608	0.0819533	Cho3
chr4	164977668	164954446	2	TRIM61	844	0.549729	0.0187644	0.103896	Cho3
chr22	30574587	30554635	2	GAL3ST1	230	1.12423	0.0187946	0.11672	Cho3
chr10	31318495	31529814	1	ZEB1	212	0.594845	0.0188362	0.130472	Cho3
chr1	45339670	45343975	1	TOE1	739	0.617978	0.0189328	0.291057	Cho3
chr3	27722711	27715949	2	EOMES	170	0.620641	0.0191808	0.204756	Cho3
chr16	30023334	30027736	1	C16orf92	457	0.712769	0.0192497	0.156037	Cho3
chr16	70065948	69976297	2	PDXDC2P-NPIPB14P	771	0.612528	0.0192801	0.0877948	Cho3
chr10	70052796	70112280	1	H2AFY2	401	0.676003	0.0194384	0.11311	Cho3
chr2	61017225	61051990	1	PEX13	392	0.535183	0.0196342	0.0688477	Cho3
chr2	132671579	132644853	2	LYPD1	877	0.503447	0.019816	0.0648802	Cho3
chrX	102125688	102127711	1	TCEAL2	530	0.895713	0.0198675	0.0830043	Cho3
chr20	59007247	58995185	2	CTSZ	604	1.06878	0.0199568	0.105136	Cho3
chr3	126180065	126210169	1	ALDH1L1-AS2	863	0.59932	0.0200555	0.129039	Cho3
chr9	137169270	137169186	2	MIR3621	952	0.752992	0.0202555	0.148457	Cho3
chrX	139965520	139955725	2	CXorf66	792	0.8345	0.0202555	0.0790244	Cho3
chr9	128724445	128733194	1	LOC100506100	759	0.664729	0.0203984	0.263271	Cho3
chr1	32336379	32333832	2	MARCKSL1	530	0.53087	0.0206033	0.315095	Cho3
chr19	44529788	44501677	2	CEACAM20	1055	0.649983	0.0206033	0.120148	Cho3
chr7	142748662	142774564	1	PRSS2	981	0.860382	0.0207189	0.0610529	Cho3
chr14	59465342	59460765	2	GPR135	342	0.603385	0.0208987	0.143453	Cho3
chr20	44247099	44280917	1	GDAP1L1	420	0.693678	0.0211286	0.0551646	Cho3
chr5	43557758	43526267	2	PAIP1	210	0.608409	0.0213971	0.135333	Cho3
chr6	63319977	63275951	2	LGSN	733	0.579203	0.0216498	0.0422541	Cho3
chr8	22048995	22082527	1	DMTN	139	0.687465	0.0217673	0.219923	Cho3
chr13	27620743	27667415	1	POLR1D	76	0.517943	0.0217907	0.239439	Cho3
chr19	13874699	13874808	1	MIR181C	455	1.73211	0.0219552	0.173108	Cho3
chrX	119574467	119591083	1	UBE2A	651	0.855649	0.0219804	0.0988008	Cho3
chr4	9444534	9450514	1	DEFB131A	131	0.697797	0.0220288	0.0870875	Cho3
chr1	60970776	60940239	2	NFIA-AS2	883	0.51199	0.0220797	0.0634045	Cho3
chr3	137771949	137780878	1	LINC01210	970	1.15713	0.0222105	0.131083	Cho3
chr17	39737927	39747291	1	GRB7	628	0.713798	0.0223176	0.290201	Cho3
chr8	85464915	85441851	2	CA3-AS1	508	0.640543	0.0223328	0.150728	Cho3
chr10	72089032	72059035	2	SPOCK2	427	0.607453	0.0223461	0.137537	Cho3
chr11	70283955	70284070	1	MIR548K	995	0.599834	0.0224822	0.100484	Cho3
chr5	34008108	33986178	2	AMACR	138	0.807171	0.0225639	0.217844	Cho3
chr9	114078472	114060127	2	AMBP	600	0.951279	0.0225639	0.0822012	Cho3
chr13	49585583	49531946	2	RCBTB1	245	0.676861	0.0226267	0.102787	Cho3
chr7	143902198	143851375	2	TCAF1	1008	0.513983	0.0226267	0.166917	Cho3
chr11	122981720	122977570	2	BSX	1435	0.882267	0.0227479	0.202158	Cho3
chr4	54657918	54740715	1	KIT	311	0.551762	0.0228819	0.104553	Cho3
chr9	34646589	34657113	1	GALT	180	0.538255	0.0230304	0.229809	Cho3
chr10	110567691	110604636	1	SMC3	788	0.510256	0.0230669	0.164898	Cho3
chr2	199955736	199929975	2	TYW5	1192	0.623645	0.0233042	0.0678558	Cho3
chr10	124450184	124445239	2	NKX1-2	893	0.819652	0.0234007	0.0860183	Cho3
chr6	34888089	34877778	2	TAF11	485	0.770109	0.0234728	0.154844	Cho3
chr2	85561547	85544723	2	GGCX	579	0.50042	0.0235816	0.0961139	Cho3
chr17	79778132	79787983	1	CBX2	1331	0.619445	0.0236348	0.192685	Cho3
chr8	81732434	81759515	1	CHMP4C	496	0.705504	0.0237341	0.097626	Cho3
chr2	179860908	179860836	2	MIR1258	1104	1.09103	0.0241075	0.257496	Cho3
chr14	64465499	64474503	1	AKAP5	379	0.60062	0.0241771	0.129551	Cho3
chr11	64234538	64238793	1	VEGFB	795	0.641355	0.0245664	0.322585	Cho3
chrX	139945276	139726346	2	ATP11C	790	0.612555	0.0246054	0.108293	Cho3
chr19	29213541	29205321	2	UQCRFS1	690	0.57135	0.024709	0.183209	Cho3
chr10	93060808	93069536	1	CYP26C1	598	1.16209	0.0247451	0.10263	Cho3
chr1	207052980	207043849	2	YOD1	2106	0.506479	0.0248804	0.241154	Cho3
chr2	70900590	70933446	1	VAX2	481	0.596509	0.0248804	0.12301	Cho3
chr1	150975004	150960583	2	CERS2	1404	0.543098	0.0249842	0.220508	Cho3
chr4	107931369	107953457	1	CYP2U1	610	0.74795	0.025003	0.119821	Cho3
chr14	74881891	74903745	1	DLST	489	0.638036	0.0250209	0.121018	Cho3
chr6	42960758	42963880	1	GNMT	592	0.644167	0.0250916	0.115661	Cho3
chr3	142596387	142713664	1	PLS1	1010	0.559049	0.0252264	0.0993232	Cho3
chr11	46719180	46739506	1	F2	500	1.00144	0.0253794	0.119697	Cho3
chr11	18455824	18479600	1	LDHAL6A	342	1.48652	0.0254347	0.0903333	Cho3
chr3	98732651	98714330	2	ST3GAL6-AS1	669	0.763005	0.0254347	0.117161	Cho3
chr22	20957092	20964679	1	LINC01637	89	0.62699	0.0254505	0.133398	Cho3
chr10	43648856	43643859	2	ZNF32	257	0.599404	0.0254709	0.211673	Cho3
chr3	18438773	18345387	2	SATB1	137	0.652914	0.0254822	0.135313	Cho3
chr3	188154057	188151206	2	LPP-AS2	1306	0.50804	0.0255455	0.308651	Cho3
chr1	25906454	25906362	2	MIR3917	413	0.541839	0.0255836	0.459846	Cho3
chr1	54801267	54779712	2	TTC22	853	0.562558	0.0259779	0.10714	Cho3
chr10	90921276	90912096	2	ANKRD1	583	0.580785	0.0261324	0.267886	Cho3
chr2	96508109	96497643	2	NEURL3	641	0.581571	0.0261794	0.174305	Cho3
chr20	13996443	13849247	2	SEL1L2	151	0.547479	0.0263196	0.149744	Cho3
chr13	71015141	71168417	1	LINC00348	325	0.678019	0.0263681	0.0619513	Cho3
chr4	158201604	158255411	1	TMEM144	824	0.602015	0.0264693	0.122632	Cho3
chr1	117367449	117528872	1	MAN1A2	1283	0.510838	0.0266141	0.115961	Cho3
chr10	116620953	116645143	1	PNLIPRP2	828	1.41252	0.0266175	0.104248	Cho3
chr19	57527325	57557542	1	ZNF549	1602	0.684988	0.0268147	0.107331	Cho3
chr9	137221323	137220247	2	RNF208	960	0.516405	0.0269808	0.370083	Cho3
chr11	127002910	127006058	1	KIRREL3-AS3	1513	0.829716	0.0270878	0.115941	Cho3
chr8	8893645	8783354	2	MFHAS1	50	0.503733	0.0271529	0.155323	Cho3
chr13	27988654	27977714	2	URAD	83	0.748318	0.027193	0.0859409	Cho3
chr20	56358915	56368663	1	FAM210B	567	0.770751	0.027193	0.23048	Cho3
chr4	140427968	140388455	2	CLGN	734	0.84783	0.0272274	0.0808456	Cho3
chr19	37507046	37497159	2	ZNF793-AS1	839	0.729313	0.0272353	0.114845	Cho3
chr11	67303448	67312605	1	SSH3	934	0.703038	0.027254	0.241919	Cho3
chr3	48372219	48401259	1	FBXW12	358	0.928836	0.0275354	0.0654329	Cho3
chr10	5666595	5638867	2	ASB13	42	0.693616	0.0275755	0.141518	Cho3
chr15	82709914	82659281	2	AP3B2	664	0.51606	0.0275953	0.110167	Cho3
chr6	41053304	41064511	1	APOBEC2	555	0.648184	0.0275953	0.058376	Cho3
chr1	52927229	53051703	1	SCP2	822	0.635875	0.0276529	0.118565	Cho3
chr1	16043736	16057308	1	CLCNKB	261	0.510501	0.0277754	0.113201	Cho3
chr2	19358653	19351485	2	OSR1	108	0.692249	0.0278472	0.181189	Cho3
chr20	31952092	31944342	2	PDRG1	267	0.582532	0.0282297	0.19874	Cho3
chr20	35226654	35277000	1	MMP24	326	0.528156	0.0282515	0.161073	Cho3
chr7	99976157	99966720	2	AZGP1	629	0.668678	0.0282515	0.052622	Cho3
chr17	39687914	39728662	1	ERBB2	625	0.652926	0.0284067	0.157662	Cho3
chr13	45464898	45536630	1	COG3	209	0.566657	0.0285317	0.114884	Cho3
chr1	203287152	203288801	1	LINC01353	2038	0.61697	0.0285459	0.417324	Cho3
chr14	36519278	36523016	1	NKX2-1-AS1	212	0.828222	0.0285887	0.138971	Cho3
chr12	119334712	119541047	1	CCDC60	1098	0.616017	0.0288743	0.0873537	Cho3
chr9	96928310	96940253	1	NUTM2G	467	0.840743	0.0288743	0.0335407	Cho3
chr2	16050427	16085801	1	GACAT3	96	0.622998	0.0289365	0.144457	Cho3
chr2	131218067	131265278	1	POTEE	866	0.621146	0.0289616	0.0131199	Cho3
chr1	11691729	11725857	1	DRAXIN	187	0.607434	0.0291412	0.0832174	Cho3
chr6	110415562	110391771	2	DDO	922	0.919616	0.0293428	0.0476342	Cho3
chr17	6713567	6684713	2	SLC13A5	148	0.708591	0.029383	0.108203	Cho3
chr1	148402516	148432545	1	LOC100132057	1360	0.669826	0.0298054	0.102858	Cho3
chr11	123806387	123805335	2	OR6M1	1446	0.842162	0.0303753	0.0787256	Cho3
chr5	95646754	95658082	1	RFESD	466	0.776027	0.0304892	0.145301	Cho3
chr15	90883695	90895776	1	FES	751	1.03552	0.030571	0.150468	Cho3
chrX	103215092	103217246	1	BEX4	544	0.805536	0.0307681	0.254541	Cho3
chr11	118527472	118531197	1	TTC36	1377	0.661084	0.0312004	0.217868	Cho3
chr19	23075210	23147219	1	ZNF730	675	0.715778	0.0312453	0.107949	Cho3
chr1	46394265	46413848	1	FAAH	760	0.711604	0.0314123	0.144591	Cho3
chr3	126524283	126543291	1	CHST13	869	0.548681	0.0318366	0.126022	Cho3
chrX	134949549	134953382	1	LINC02243	746	0.758776	0.0318477	0.115618	Cho3
chrX	150980509	150990775	1	HMGB3	853	0.558504	0.0318972	0.127354	Cho3
chr2	86338083	86213993	2	REEP1	599	0.569972	0.031902	0.170171	Cho3
chr4	164754064	164803795	1	SMIM31	841	0.502097	0.0319201	0.0598617	Cho3
chr6	46735693	46704201	2	PLA2G7	652	0.77754	0.0320666	0.0757115	Cho3
chr15	50182196	50236395	1	SLC27A2	325	0.588907	0.0320975	0.0667317	Cho3
chr21	30755428	30754830	2	KRTAP21-1	114	0.775814	0.0321665	0.0210549	Cho3
chr6	27824108	27824480	1	HIST1H4J	218	1.12262	0.0321665	0.0759675	Cho3
chr9	34650702	34661892	1	IL11RA	181	0.512761	0.0322148	0.213813	Cho3
chr3	58306247	58324695	1	RPP14	552	0.577714	0.0323569	0.134811	Cho3
chr1	26960406	26949562	2	KDF1	443	0.762869	0.0324373	0.226673	Cho3
chrX	149688228	149717266	1	MAGEA11	842	0.760174	0.032666	0.0209716	Cho3
chr6	44158811	44184402	1	CAPN11	627	0.874859	0.0327889	0.118543	Cho3
chr11	107591091	107666779	1	ELMOD1	1262	0.814131	0.0328396	0.108854	Cho3
chr1	161227186	161227261	1	MIR5187	1724	0.703676	0.0329185	0.445136	Cho3
chr1	161223631	161222292	2	APOA2	1725	0.710231	0.0329365	0.38015	Cho3
chr4	25377213	25418498	1	ANAPC4	193	0.501919	0.0329832	0.111319	Cho3
chr11	124739846	124747210	1	NRGN	1471	0.508938	0.0330863	0.218833	Cho3
chr12	101696947	101744140	1	CHPT1	924	0.585882	0.0331395	0.094813	Cho3
chr9	88991447	89005010	1	S1PR3	387	0.742576	0.033254	0.135043	Cho3
chr4	52751640	52722618	2	ERVMER34-1	298	0.532059	0.0333768	0.111756	Cho3
chr4	109815510	109824740	1	GAR1	626	0.776891	0.0334051	0.138856	Cho3
chr11	118531094	118511911	2	LOC101929089	1376	0.790551	0.0342468	0.180268	Cho3
chr8	96261610	96239398	2	MTERF3	570	0.637777	0.0342468	0.13753	Cho3
chr2	231037490	231049719	1	C2orf72	1440	0.613609	0.034374	0.106984	Cho3
chr21	14216130	14228372	1	RBM11	21	0.544274	0.034374	0.0923252	Cho3
chr4	76306026	76311599	1	STBD1	443	0.681281	0.034374	0.313766	Cho3
chr13	78603560	78598362	2	POU4F1	359	0.957469	0.0344603	0.267986	Cho3
chr3	48847572	48851981	1	PRKAR2A-AS1	380	0.756388	0.0346381	0.210578	Cho3
chrX	32641559	32641474	2	MIR548F5	155	1.77397	0.0347877	0.0566077	Cho3
chr5	100903266	100806935	2	ST8SIA4	487	0.681581	0.0351006	0.106632	Cho3
chr13	106568164	106541673	2	ARGLU1	484	0.619193	0.0351314	0.166949	Cho3
chr1	92486876	92474762	2	GFI1	1060	0.689381	0.0351698	0.142894	Cho3
chr5	110513915	110513829	2	MIR548F3	508	0.808354	0.0352428	0.0484838	Cho3
chr20	62220267	62214970	2	HRH3	632	0.712019	0.0355517	0.149585	Cho3
chr4	3766398	3768526	1	ADRA2C	69	0.60762	0.035602	0.420905	Cho3
chr7	6615617	6624290	1	ZNF853	84	0.57051	0.035602	0.0730914	Cho3
chr4	52659406	52661668	1	USP46-AS1	294	0.592114	0.035637	0.335014	Cho3
chr7	12403941	12330885	2	VWDE	105	0.526213	0.035637	0.0622276	Cho3
chr20	1633508	1648472	1	SIRPG-AS1	37	1.28807	0.0356758	0.0344207	Cho3
chr17	42780678	42796936	1	WNK4	766	1.25353	0.0357149	0.119	Cho3
chr1	118989556	118883046	2	TBX15	1289	0.777992	0.0357655	0.122592	Cho3
chr11	45918812	45909669	2	PEX16	485	0.558027	0.035837	0.26726	Cho3
chr21	45425070	45419716	2	COL18A1-AS1	309	0.535932	0.035837	0.375329	Cho3
chr7	20217404	20134655	2	MACC1	136	0.680964	0.0362354	0.161358	Cho3
chr12	43758817	43718993	2	PUS7L	368	0.574338	0.0364097	0.104122	Cho3
chr14	88036319	88018605	2	LOC101928791	557	0.866499	0.0367791	0.061622	Cho3
chr12	79419257	79419321	1	MIR1252	805	0.870632	0.0368106	0.22986	Cho3
chr6	158609707	158609790	1	MIR7161	1193	1.12045	0.0370874	0.205988	Cho3
chr7	142749468	142763997	1	PRSS1	982	0.531074	0.0371016	0.0813111	Cho3
chr19	11346305	11342776	2	TMEM205	367	0.592046	0.0371421	0.232151	Cho3
chr4	37001816	37020708	1	LINC02616	211	0.733776	0.0371421	0.0505203	Cho3
chr4	39406853	39451536	1	KLB	231	0.839028	0.0373758	0.0990914	Cho3
chr5	149345430	149354583	1	GRPEL2	868	0.594727	0.0373784	0.110701	Cho3
chr6	119069143	119069047	2	MIR548B	976	0.666079	0.0375459	0.259016	Cho3
chr12	53423855	53431534	1	AMHR2	537	0.657082	0.0376401	0.111551	Cho3
chr3	48440257	48444208	1	TMA7	361	0.504503	0.0378269	0.2089	Cho3
chr5	136134890	136129507	2	SMAD5-AS1	680	0.674287	0.0378269	0.187986	Cho3
chr11	71833200	71837710	1	DEFB108B	1012	1.26083	0.0378762	0.028378	Cho3
chr2	227164113	227002711	2	COL4A4	1412	0.750554	0.0380426	0.117465	Cho3
chr22	43143394	43132206	2	MCAT	455	0.695472	0.0382041	0.0903149	Cho3
chr11	417455	405716	2	SIGIRR	17	0.581379	0.0383638	0.216179	Cho3
chr10	102461395	102477045	1	MFSD13A	734	0.658968	0.0384814	0.166303	Cho3
chr17	74970704	74975728	1	HID1-AS1	1215	0.514609	0.0385727	0.14747	Cho3
chr11	67606706	67602880	2	C11orf72	955	0.513324	0.0390024	0.210069	Cho3
chr14	21024109	21036276	1	TPPP2	52	0.733023	0.0390024	0.177329	Cho3
chr5	53951599	53951504	2	MIR581	232	0.601195	0.0391801	0.0606119	Cho3
chr11	63229652	63163776	2	SLC22A25	772	0.569056	0.0394164	0.0246484	Cho3
chr5	177022696	177081189	1	ZNF346	1080	0.516231	0.0394348	0.0803862	Cho3
chr2	119158889	119156243	2	C1QL2	803	0.658654	0.0396161	0.2065	Cho3
chr10	93073475	93077890	1	CYP26A1	599	1.00761	0.0398676	0.279136	Cho3
chr16	68264516	68301823	1	SLC7A6	745	0.511767	0.0401936	0.119323	Cho3
chr2	174395715	174348022	2	CIR1	1054	0.678686	0.0403105	0.0835326	Cho3
chr11	55968463	55967558	2	OR10AG1	564	0.557171	0.0406154	0.0278556	Cho3
chr17	42063057	42025576	2	ZNF385C	735	0.809229	0.0406417	0.177488	Cho3
chr5	119452443	119637199	1	HSD17B4	560	0.520623	0.0407229	0.0858373	Cho3
chr4	183240634	183233628	2	WWC2-AS1	905	0.598324	0.0407701	0.118636	Cho3
chr11	119185457	119190223	1	PDZD3	1403	1.43575	0.04078	0.0741321	Cho3
chr11	55936400	55935456	2	OR5I1	563	0.676106	0.0408134	0.035252	Cho3
chr6	27831527	27831216	2	HIST1H4K	219	0.574599	0.0411713	0.133713	Cho3
chr12	107774385	107776644	1	ASCL4	976	0.923686	0.0414846	0.127545	Cho3
chr12	106987166	106977291	2	MTERF2	970	0.643712	0.0424778	0.170283	Cho3
chr22	19448232	19440886	2	C22orf39	51	0.616978	0.0425876	0.200848	Cho3
chr10	51068553	51062579	2	LOC102724719	327	0.845741	0.0427341	0.151907	Cho3
chrX	104013687	104011147	2	H2BFWT	561	0.934843	0.0427341	0.0744411	Cho3
chr6	28349914	28369177	1	ZKSCAN3	241	0.685388	0.0428596	0.0576343	Cho3
chrX	139924237	139924126	2	MIR505	791	0.57291	0.0428737	0.192049	Cho3
chr10	114044056	114046908	1	ADRB1	811	0.735795	0.0431947	0.367305	Cho3
chr18	31760880	31759562	2	SLC25A52	161	0.868554	0.043224	0.112593	Cho3
chr11	86374736	86423109	1	CCDC81	1140	0.804477	0.0433124	0.0753781	Cho3
chr8	12945642	13031503	1	TRMT9B	98	0.654742	0.0438974	0.157718	Cho3
chr7	155458129	155464831	1	EN2	1109	0.534864	0.0441657	0.160919	Cho3
chr9	137171984	137168758	2	LRRC26	951	0.610777	0.0442053	0.0940691	Cho3
chr12	9607886	9594551	2	KLRB1	153	1.41106	0.0445151	0.0653679	Cho3
chr11	17476845	17392885	2	ABCC8	322	0.60743	0.0446962	0.101931	Cho3
chr12	95943293	95968716	1	AMDHD1	889	0.750459	0.0447763	0.10612	Cho3
chr14	45110883	45110968	1	SNORD127	242	1.97175	0.0447809	0.0749615	Cho3
chr2	74421678	74425755	1	WDR54	524	0.776064	0.0448116	0.267443	Cho3
chr7	124765627	124745997	2	GPR37	832	0.551832	0.0455513	0.137187	Cho3
chr3	137764284	137766338	1	SOX14	969	1.07312	0.0457618	0.155661	Cho3
chr4	17515165	17527104	1	CLRN2	167	0.504282	0.0461272	0.126821	Cho3
chrX	40580908	40606637	1	ATP6AP2	183	0.775027	0.0461981	0.09887	Cho3
chr22	35066136	35087387	1	ISX	276	0.67669	0.0465938	0.110691	Cho3
chr11	32893178	32993316	1	QSER1	414	0.586814	0.0469212	0.115699	Cho3
chr14	36521149	36516392	2	NKX2-1	213	0.627211	0.0469648	0.127035	Cho3
chr14	60724348	60709528	2	SIX4	354	0.706727	0.0476915	0.137669	Cho3
chr19	52453576	52512154	1	ZNF578	1383	0.704306	0.047797	0.0694856	Cho3
chr10	5526246	5514244	2	CALML3-AS1	39	1.6072	0.0481649	0.0775712	Cho3
chr8	143734140	143746337	1	FAM83H-AS1	832	0.548716	0.048183	0.150811	Cho3
chr2	1374223	1543711	1	TPO	9	0.957185	0.00130913	0.312911	EC2
chr11	126652852	126682104	1	LOC101929427	1510	0.965364	0.00295942	0.136434	EC2
chr5	72107234	72209570	1	MAP1B	336	0.666605	0.00295942	0.248491	EC2
chr8	122781394	122974512	1	ZHX2	682	0.708857	0.00295942	0.325746	EC2
chr11	127003460	126423359	2	KIRREL3	1509	0.533077	0.00521057	0.427444	EC2
chr18	56137536	56083356	2	LINC01539	273	1.1218	0.0118225	0.166844	EC2
chr19	56840728	56810083	2	PEG3	1582	1.25825	0.0120204	0.188231	EC2
chrX	87517749	87670050	1	KLHL4	491	0.856839	0.0120204	0.0907869	EC2
chr12	52493257	52487174	2	KRT6A	502	0.942471	0.0138362	0.34183	EC2
chr5	148025683	148137289	1	SPINK5	853	0.654334	0.0138362	0.0683976	EC2
chr5	128659185	128257909	2	FBN2	597	0.618878	0.0142606	0.255955	EC2
chr9	95086096	95086012	2	MIR3074	450	0.913782	0.0142606	0.775676	EC2
chr1	111909336	111910931	1	KCND3-AS1	1222	1.15856	0.0152028	0.217878	EC2
chr12	39626167	39908300	1	C12orf40	351	1.12883	0.0159675	0.192195	EC2
chr13	94960041	94961319	1	LINC00557	415	1.10337	0.0159675	0.235643	EC2
chr14	32329273	32837681	1	AKAP6	190	0.541606	0.0159675	0.284676	EC2
chr19	56840902	56848556	1	MIMT1	1583	1.2602	0.0159675	0.328373	EC2
chr22	26646428	26676475	1	MIAT	178	0.724575	0.0159675	0.287521	EC2
chr4	95549206	95162504	2	UNC5C	545	0.593405	0.0159675	0.224619	EC2
chr5	35852695	35879603	1	IL7R	149	1.06214	0.0159675	0.116247	EC2
chr6	116545610	116494989	2	TRAPPC3L	955	0.824708	0.0175464	0.128347	EC2
chr6	112236806	112351296	1	RFPL4B	939	0.713925	0.0201985	0.157679	EC2
chr19	56840729	56774552	2	ZIM2	1581	1.16924	0.0236302	0.166637	EC2
chr2	233059967	233207903	1	INPP5D	1476	0.778385	0.0247074	0.152144	EC2
chr2	64205485	64185078	2	LINC00309	414	0.969173	0.0272586	0.176018	EC2
chr11	124898500	124883691	2	ROBO4	1478	1.17098	0.0286168	0.109939	EC2
chr9	95065350	95065446	1	MIR6081	447	0.511361	0.0286168	0.358886	EC2
chrX	78747709	78757094	1	LPAR4	469	1.37805	0.0286168	0.131625	EC2
chr8	127013154	127021014	1	PCAT1	720	0.642422	0.0307986	0.0937829	EC2
chr15	73752317	73770613	1	INSYN1-AS1	542	0.922272	0.0316257	0.154698	EC2
chr13	94712399	94709622	2	SOX21	414	0.958884	0.0339509	0.288899	EC2
chr5	72320646	72219409	2	MRPS27	338	0.537398	0.0339509	0.221083	EC2
chr9	105558130	105641118	1	FKTN	534	0.697898	0.0339509	0.0734037	EC2
chr11	130870247	130866254	2	LOC103611081	1541	1.46922	0.0387314	0.137903	EC2
chr18	55920199	55881688	2	LINC01416	272	1.23276	0.0399762	0.116387	EC2
chr11	35138032	35132655	2	LOC100507144	436	0.669637	0.0404723	0.175046	EC2
chr7	120988677	121297444	1	CPED1	809	0.619201	0.0404723	0.195377	EC2
chr6	96837463	96794126	2	GPR63	857	0.678038	0.0462656	0.129935	EC2
chr1	202007945	202017188	1	ELF3	2017	1.14842	7.08698108141034e-17	0.930398	EMT
chr20	22578642	22560553	2	LINC00261	203	1.37878	7.08698108141034e-17	0.388518	EMT
chr20	44355700	44434596	1	HNF4A	423	1.38597	1.05048985091803e-16	0.525055	EMT
chr2	219001739	219001628	2	MIR375	1357	1.67355	2.34866355737276e-14	1.18374	EMT
chr17	41522529	41513743	2	KRT15	713	1.42063	1.15413868687836e-13	0.699654	EMT
chr2	219041527	219002846	2	CFAP65	1358	1.2005	3.24936593299529e-13	0.372504	EMT
chr7	73830863	73832693	1	CLDN4	452	0.997185	3.54519748583699e-12	1.28534	EMT
chr19	6767588	6752160	2	SH2D3A	225	1.16168	1.47883143644934e-11	0.602455	EMT
chr14	37595110	37589984	2	FOXA1	220	1.14221	3.973632884693e-11	0.581594	EMT
chr19	41708585	41761282	1	CEACAM5	969	1.50506	4.26597317220339e-11	0.272766	EMT
chr18	50195093	49795793	2	MYO5B	242	0.791724	8.76886560570463e-11	0.597927	EMT
chr16	68737225	68835548	1	CDH1	751	0.861043	7.13055322156507e-10	0.371246	EMT
chr11	69294138	69341682	1	MYEOV	983	0.847277	1.37197527980777e-09	0.361878	EMT
chr19	3224703	3297076	1	CELF5	119	0.924216	1.37197527980777e-09	0.4979	EMT
chr2	219002215	219015721	1	LOC100129175	1356	1.21256	1.37197527980777e-09	0.531541	EMT
chr7	20786886	20782283	2	SP8	143	1.07137	1.72338485537653e-09	0.509449	EMT
chr12	52949954	52897187	2	KRT8	517	0.652931	2.06602745805667e-09	0.744626	EMT
chr20	22585455	22581005	2	FOXA2	204	1.71587	2.4284522678002e-09	0.438801	EMT
chr5	69492292	69558104	1	OCLN	324	1.04732	3.54941639010166e-09	0.241268	EMT
chr5	69502466	69477472	2	LOC101928924	323	1.11858	3.68912300348587e-09	0.304083	EMT
chr12	48865898	48857145	2	RND1	418	1.41851	4.55365346627098e-09	0.47335	EMT
chr1	34859816	34712737	2	SMIM12	560	0.798245	7.44620297830764e-09	0.437734	EMT
chr11	1157953	1201138	1	MUC5AC	53	1.07241	7.72706165415608e-09	0.244014	EMT
chr7	155812273	155799986	2	SHH	1113	0.787445	1.09210701603318e-08	0.442588	EMT
chr11	130159562	130210376	1	ST14	1534	0.96223	1.19145612405034e-08	0.325187	EMT
chr17	75646243	75647977	1	SMIM6	1241	1.54164	1.19145612405034e-08	0.689541	EMT
chr13	98752654	98683801	2	SLC15A1	434	1.18643	1.43474981055692e-08	0.231583	EMT
chr7	55019021	55256620	1	EGFR	372	0.523531	1.65878904082723e-08	0.563744	EMT
chr20	44408120	44408203	1	MIR3646	425	1.31546	2.27818491637753e-08	0.649061	EMT
chr19	38256591	38251237	2	PPP1R14A	854	0.893781	2.79557953941317e-08	0.566473	EMT
chr19	6772714	6857366	1	VAV1	226	1.09124	3.53544615701701e-08	0.250246	EMT
chr17	37745247	37686432	2	HNF1B	583	0.784057	3.651284608379e-08	0.33338	EMT
chr2	172427354	172506282	1	ITGA6	1043	0.843262	3.651284608379e-08	0.348663	EMT
chr11	17014443	16778295	2	PLEKHA7	314	0.624063	3.88669710644535e-08	0.439388	EMT
chr19	41750977	41772208	1	CEACAM6	970	1.41144	3.88669710644535e-08	0.186746	EMT
chr8	143733153	143733083	2	MIR4664	833	1.10352	3.88669710644535e-08	0.833897	EMT
chr6	106086320	106109939	1	PRDM1	886	1.16893	4.00175160258068e-08	0.315905	EMT
chr12	119989869	120094494	1	BICDL1	1103	0.658152	5.65181076436109e-08	0.376785	EMT
chr19	42561234	42507304	2	CEACAM1	1000	1.14114	5.65181076436109e-08	0.205268	EMT
chr17	72640472	72431164	2	LINC00511	1176	0.645292	7.65686142221408e-08	0.526815	EMT
chr2	219058750	219058688	2	MIR3131	1360	1.13548	9.04415249706994e-08	0.519201	EMT
chr3	134052184	133932696	2	SLCO2A1	952	0.969645	9.78164233950186e-08	0.379179	EMT
chr15	52277207	52277095	2	MIR1266	352	1.2069	1.1428762823221e-07	0.269476	EMT
chr8	37899467	37858618	2	RAB11FIP1	266	0.808925	1.17565538171958e-07	0.402087	EMT
chr1	26354130	26321859	2	CRYBG2	427	0.944679	1.34844371593003e-07	0.367201	EMT
chr11	124752238	124747472	2	VSIG2	1472	1.68402	1.3958026109968e-07	0.420236	EMT
chr22	38957522	38992778	1	APOBEC3A_B	363	1.40421	1.3958026109968e-07	0.24086	EMT
chr20	44395706	44372746	2	HNF4A-AS1	424	1.57746	1.41575354277362e-07	0.227819	EMT
chr11	124759129	124765936	1	LOC101929340	1474	1.29499	1.52125730816576e-07	0.371453	EMT
chr20	31723989	31664452	2	BCL2L1	260	0.506788	1.57977926815641e-07	0.678214	EMT
chr1	207032756	207018521	2	C1orf116	2104	1.04704	2.03564245825183e-07	0.503653	EMT
chr13	27971139	27962137	2	CDX2	82	0.797703	2.15696013646356e-07	0.271754	EMT
chr17	19004804	18968789	2	FAM83G	374	0.678421	2.3346328409754e-07	0.486789	EMT
chr17	41517217	41517164	2	MIR6510	714	1.52465	2.3346328409754e-07	0.638616	EMT
chr11	417455	405716	2	SIGIRR	17	1.10278	2.4468358987005e-07	0.398028	EMT
chr11	124762290	124752583	2	ESAM	1473	1.2864	2.46379521169083e-07	0.335553	EMT
chr6	41042554	41044337	1	TSPO2	554	1.87036	2.46379521169083e-07	0.442063	EMT
chr1	225882369	225845536	2	TMEM63A	2234	1.01442	2.47057771500543e-07	0.261059	EMT
chr15	40844018	40858207	1	SPINT1	210	1.02517	2.50595408457305e-07	0.474226	EMT
chr19	6482557	6467207	2	DENND1C	216	1.02083	2.51430982165275e-07	0.315136	EMT
chr12	117968983	117453012	2	KSR2	1085	0.654185	2.51815773447988e-07	0.367538	EMT
chr21	41716436	41717580	1	LINC00112	228	1.13846	2.55787406548933e-07	0.444276	EMT
chr6	12290363	12297194	1	EDN1	92	0.608103	2.55787406548933e-07	0.394212	EMT
chr9	72114595	72257193	1	GDA	318	1.01586	2.55787406548933e-07	0.152902	EMT
chr1	223665734	223538007	2	CAPN8	2216	0.958632	2.60166336168371e-07	0.223429	EMT
chr21	41746841	41746772	2	MIR6814	231	0.898801	2.65694042982308e-07	0.384221	EMT
chr17	74973166	74950743	2	HID1	1214	0.999122	2.7863158559449e-07	0.266931	EMT
chr1	202122858	202133592	1	GPR37L1	2018	0.60443	4.90746272330618e-07	0.29937	EMT
chr19	41706976	41673307	2	CEACAM7	968	1.36452	5.24784177627951e-07	0.15774	EMT
chr3	53846580	53865800	1	IL17RB	523	1.1201	6.8777898609738e-07	0.229356	EMT
chr15	50182196	50236395	1	SLC27A2	325	1.60578	6.89671105174346e-07	0.178246	EMT
chr1	34759741	34763724	1	GJB4	562	1.43554	7.22271710944658e-07	0.473667	EMT
chr1	54801267	54779712	2	TTC22	853	0.904281	8.59071124299968e-07	0.223963	EMT
chr10	3785281	3775996	2	KLF6	22	0.506439	9.39757518985527e-07	0.630644	EMT
chr10	80205572	80150889	2	ANXA11	505	0.867055	9.65949544096325e-07	0.42365	EMT
chr22	46537170	46360834	2	CELSR1	508	0.636129	1.04117511075311e-06	0.412482	EMT
chr16	88686493	88677682	2	SNAI3	955	1.0481	1.14658266485628e-06	0.443254	EMT
chr2	207769563	207762586	2	FZD5	1265	0.503956	1.29583268033295e-06	0.434856	EMT
chr10	43371642	43376335	1	FXYD4	249	0.840824	1.46374969541118e-06	0.326581	EMT
chr14	20413429	20365667	2	TEP1	27	1.01558	1.47435768401e-06	0.246085	EMT
chr16	2858170	2852727	2	PRSS22	153	1.05122	1.64500260257154e-06	0.476098	EMT
chr1	51345116	51287258	2	TTC39A	800	0.89991	1.67204323040426e-06	0.240169	EMT
chr2	26034107	26137454	1	RAB10	152	0.548952	1.69333572119824e-06	0.230772	EMT
chr7	129775014	129774905	2	MIR183	877	0.858392	1.7649705504267e-06	0.671459	EMT
chr1	51329654	51335324	1	TTC39A-AS1	801	1.00723	1.80464354510833e-06	0.281195	EMT
chr22	17266733	17256859	2	CECR3	19	1.05986	1.86299042811079e-06	0.396315	EMT
chr1	204214092	204198160	2	GOLT1A	2056	1.19513	1.86513497100904e-06	0.290028	EMT
chr3	47477126	47413694	2	SCAP	344	0.933974	1.9865255548064e-06	0.319443	EMT
chr4	152936352	152979696	1	FHDC1	798	0.706452	2.00212776954666e-06	0.271626	EMT
chr19	33064888	32978593	2	RHPN2	714	0.718679	2.00321391424062e-06	0.309352	EMT
chr1	200027602	200177424	1	NR5A2	1986	0.743878	2.15876997436743e-06	0.234923	EMT
chr1	9129170	9100305	2	GPR157	145	0.863986	2.21074555595886e-06	0.306534	EMT
chr1	209652466	209614870	2	LAMB3	2123	1.0059	2.21074555595886e-06	0.273544	EMT
chr2	25982749	25926596	2	KIF3C	151	0.657822	2.21074555595886e-06	0.230382	EMT
chr22	24952730	25197448	1	KIAA1671	161	0.603367	2.21074555595886e-06	0.467665	EMT
chr8	143734140	143746337	1	FAM83H-AS1	832	0.958549	2.21074555595886e-06	0.301559	EMT
chr5	67003953	67001383	2	MAST4-AS1	307	1.03071	2.31599850601314e-06	0.601811	EMT
chr9	136687423	136673143	2	AGPAT2	912	0.964523	2.43758227413137e-06	0.464524	EMT
chr20	51768634	51596514	2	ATP9A	549	0.616033	2.56127145197648e-06	0.331451	EMT
chr2	14632686	14640046	1	FAM84A	89	0.905062	3.15621595133419e-06	0.422067	EMT
chr6	158819412	158765741	2	EZR	1197	0.753469	3.65989091150954e-06	0.293526	EMT
chr2	208025560	207828303	2	PLEKHM3	1266	0.620153	3.73362653312255e-06	0.223817	EMT
chr3	53846390	53812335	2	CHDH	522	1.09619	3.83747480621144e-06	0.215065	EMT
chr8	143733801	143723933	2	FAM83H	831	0.844137	4.15236580766089e-06	0.247933	EMT
chr11	129375940	129452279	1	BARX2	1527	0.692785	4.30978613719257e-06	0.187597	EMT
chr5	160342716	160251652	2	CCNJL	967	0.807253	5.35882140672429e-06	0.285683	EMT
chr1	9182392	9148011	2	MIR34AHG	146	0.876558	5.5888591193315e-06	0.206726	EMT
chr22	18077920	18105396	1	PEX26	31	0.723047	5.5888591193315e-06	0.233561	EMT
chr19	55072020	55087923	1	EPS8L1	1514	0.746495	6.31504913136722e-06	0.463402	EMT
chr21	41767106	41739369	2	RIPK4	230	0.735722	6.92837732707764e-06	0.214081	EMT
chr18	49814023	49851059	1	SNHG22	244	0.772073	6.9594294038067e-06	0.321711	EMT
chr5	81233285	81266397	1	CKMT2	415	1.18821	7.00056355832893e-06	0.210319	EMT
chr19	42443048	42428288	2	CXCL17	999	0.750628	7.20966865957352e-06	0.184884	EMT
chr1	153616986	153614255	2	S100A14	1503	1.25647	7.3196914586034e-06	0.442975	EMT
chr17	4740015	4746119	1	ZMYND15	101	1.86893	7.63259452196967e-06	0.293153	EMT
chr1	209623510	209623444	2	MIR4260	2124	0.675279	7.80228955550065e-06	0.285343	EMT
chr1	1020123	1056118	1	AGRN	16	0.544885	8.5299327815561e-06	0.491079	EMT
chr5	76818933	76835315	1	F2RL1	377	0.687149	9.01567858688326e-06	0.428988	EMT
chr19	41796437	41811553	1	CEACAM3	971	0.682892	9.38519121816307e-06	0.0933576	EMT
chr2	70102909	69962263	2	PCBP1-AS1	465	0.859544	9.38519121816307e-06	0.367898	EMT
chr4	151277171	151291453	1	PRSS48	786	0.749482	1.07523249811898e-05	0.0907602	EMT
chr7	129774769	129774692	2	MIR96	876	1.20475	1.13224417689991e-05	0.573498	EMT
chr17	40885227	40875941	2	KRT20	665	1.21249	1.19631647517428e-05	0.100902	EMT
chr17	41786931	41754604	2	JUP	724	0.601523	1.21336040359141e-05	0.603967	EMT
chr2	47345158	47387601	1	EPCAM	335	0.975589	1.23069832634042e-05	0.2715	EMT
chr5	74865893	74867854	1	LOC441086	362	0.962871	1.27000973137399e-05	0.29314	EMT
chr15	70635249	70637314	1	SALRNA2	510	1.34566	1.28733202145633e-05	0.280882	EMT
chr2	27496842	27523684	1	GCKR	194	1.47274	1.41454746345578e-05	0.165547	EMT
chr1	31518435	31524245	1	LINC01226	508	0.823263	1.45853028680081e-05	0.29286	EMT
chr12	49346917	49353684	1	DNAJC22	437	0.915274	1.47442806656798e-05	0.463571	EMT
chr8	6878022	6870575	2	DEFB1	30	1.10489	1.49846331915476e-05	0.19559	EMT
chr19	1065923	1086628	1	ARHGAP45	39	0.61035	1.53749463188863e-05	0.287874	EMT
chr19	35248330	35267964	1	LSR	753	0.746664	1.56744416359856e-05	0.264423	EMT
chr17	28407197	28394756	2	SLC46A1	428	0.674205	1.61967937371691e-05	0.221892	EMT
chr20	22453360	22371216	2	LOC284788	202	0.864431	1.62307721232241e-05	0.173285	EMT
chr2	24085215	24077433	2	TP53I3	134	0.579362	1.74518452137616e-05	0.601388	EMT
chr6	136550819	136342281	2	MAP7	1066	0.603596	1.74518452137616e-05	0.190166	EMT
chr5	69415112	69444330	1	MARVELD2	322	1.26101	1.76436244656705e-05	0.170677	EMT
chr16	57798186	57816946	1	LOC388282	644	0.562443	2.13724947046398e-05	0.39327	EMT
chr11	45286319	45240301	2	SYT13	474	0.972079	2.38380462942018e-05	0.217565	EMT
chr15	97874550	97665624	2	LINC00923	785	0.682327	2.55919772222355e-05	0.134783	EMT
chr17	76586956	76563710	2	ST6GALNAC2	1280	1.00787	2.80006670711104e-05	0.243632	EMT
chr1	161038962	160995211	2	F11R	1707	0.582715	2.89058738966891e-05	0.268602	EMT
chr20	44450092	44448777	2	LINC01430	426	1.22077	3.35851752008991e-05	0.203594	EMT
chr11	17544416	17493895	2	USH1C	323	0.83329	3.45734915202402e-05	0.248307	EMT
chr21	41879482	41798225	2	PRDM15	232	0.550011	3.51665132908339e-05	0.143045	EMT
chr7	1560821	1542235	2	TMEM184A	27	0.748087	3.51665132908339e-05	0.222959	EMT
chr7	108456717	108147623	2	NRCAM	761	0.756008	3.64811931009162e-05	0.283532	EMT
chr2	219060467	219054420	2	IHH	1359	0.833558	3.92939892604543e-05	0.22652	EMT
chr1	16156087	16124337	2	EPHA2	263	0.559229	3.99448371522595e-05	0.466939	EMT
chr1	152970666	152972574	1	SPRR4	1477	1.28101	4.09353351619426e-05	0.242134	EMT
chr10	69220303	69267559	1	HKDC1	393	0.88536	4.16339445447024e-05	0.161047	EMT
chr3	49903873	49887002	2	MST1R	423	0.978082	4.17640769851542e-05	0.214482	EMT
chr10	69232490	69215333	2	LOC101928994	394	0.971689	4.23923402656679e-05	0.214228	EMT
chr1	24187959	24154157	2	IFNLR1	386	0.971122	4.27558212595752e-05	0.175913	EMT
chr1	9151777	9151668	2	MIR34A	147	0.747088	4.5619025927342e-05	0.169813	EMT
chr19	45863989	45873797	1	FOXA3	1110	0.598612	4.61274050623773e-05	0.406175	EMT
chr1	151545796	151545891	1	MIR554	1431	0.628342	4.64232656056818e-05	0.594049	EMT
chr18	11688956	11885685	1	GNAL	71	0.534713	4.79221759276589e-05	0.252293	EMT
chr1	211492917	211476522	2	RD3	2140	0.520398	4.83575149805961e-05	0.119947	EMT
chr11	59810872	59806135	2	MRPL16	657	0.751395	4.95257957768263e-05	0.325193	EMT
chr7	50531759	50543463	1	DDC-AS1	362	1.24889	5.25805119276989e-05	0.264291	EMT
chr2	96508109	96497643	2	NEURL3	641	0.806237	5.43109056687281e-05	0.247101	EMT
chr4	151409216	151663632	1	FAM160A1	787	0.524497	5.4677138683547e-05	0.216709	EMT
chr1	153613145	153606886	2	S100A16	1502	0.873217	5.5374816939787e-05	0.500711	EMT
chr12	6963672	6963780	1	MIR200C	104	1.22509	5.5374816939787e-05	0.634994	EMT
chr12	95791152	95657807	2	NTN4	884	0.739021	5.5374816939787e-05	0.223807	EMT
chr6	36336885	36315757	2	C6orf222	511	0.799878	5.84026863608132e-05	0.241872	EMT
chr16	2817180	2826304	1	PRSS21	151	0.743655	5.8826272199003e-05	0.095561	EMT
chr7	73738867	73736094	2	ABHD11	450	0.601353	6.07179855112847e-05	0.535195	EMT
chr7	99207506	99173574	2	KPNA7	605	0.792764	6.17325982387584e-05	0.17714	EMT
chr22	38952751	38963183	1	APOBEC3A	362	1.02196	6.46444292862316e-05	0.187746	EMT
chr22	37582616	37570246	2	LGALS2	320	1.0146	6.4978745265125e-05	0.159506	EMT
chr16	74774831	74712955	2	FA2H	827	0.672535	6.84793432899395e-05	0.253108	EMT
chr10	112374018	112428380	1	ACSL5	799	1.03184	7.06144587956258e-05	0.240559	EMT
chr17	74935719	74949992	1	OTOP3	1213	1.21073	7.11744011343022e-05	0.174907	EMT
chr19	45886170	45883607	2	IRF2BP1	1111	0.725281	7.22068764749315e-05	0.656815	EMT
chr6	169798825	169788790	2	LINC00242	1279	0.790472	7.51013768593277e-05	0.262555	EMT
chr2	24076526	24190436	1	FAM228B	133	0.501542	7.56225423366267e-05	0.328968	EMT
chr17	4739922	4733526	2	CXCL16	100	1.85339	7.71110594827435e-05	0.259329	EMT
chr19	44613630	44636781	1	IGSF23	1056	0.765295	7.71110594827435e-05	0.10062	EMT
chr19	38244035	38292614	1	SPINT2	853	0.624216	7.73846947029209e-05	0.315902	EMT
chr22	38982347	38992804	1	APOBEC3B	364	1.43726	8.16422291022009e-05	0.221396	EMT
chr16	88651152	88643283	2	CYBA	952	1.16297	8.46254372157771e-05	0.321886	EMT
chr17	52160017	51630313	2	CA10	986	0.549462	9.06577237024757e-05	0.199266	EMT
chr2	27495245	27491883	2	FNDC4	195	1.30369	9.13835809415835e-05	0.312785	EMT
chr14	20435642	20428811	2	KLHL33	28	0.963706	9.18051493386163e-05	0.0925164	EMT
chr17	39737927	39747291	1	GRB7	628	0.96643	9.3286900641535e-05	0.411949	EMT
chr19	42397168	42652355	1	LIPE-AS1	997	0.627188	9.46811545274462e-05	0.416104	EMT
chr16	31135762	31131433	2	PRSS8	512	1.12347	9.9401124522354e-05	0.408506	EMT
chr18	50266522	50227193	2	CFAP53	245	0.511894	0.000100006	0.0857235	EMT
chr8	23069179	23020133	2	TNFRSF10B	163	0.718132	0.000101142	0.224415	EMT
chr16	88663298	88687186	1	SNAI3-AS1	954	0.618072	0.000101579	0.329754	EMT
chr5	16617058	16473038	2	RETREG1	102	0.564674	0.000102465	0.191191	EMT
chr20	54068485	54068408	2	MIR4756	559	1.0353	0.000104176	0.502943	EMT
chr2	119158889	119156243	2	C1QL2	803	0.512884	0.000104379	0.209697	EMT
chr14	64704102	64750247	1	PLEKHG3	384	0.565745	0.000104947	0.346892	EMT
chr16	90029367	90028908	2	GAS8-AS1	999	0.990098	0.000108043	0.151815	EMT
chr22	44752558	44862788	1	ARHGAP8	477	0.97489	0.000111831	0.247427	EMT
chr18	3261850	3255436	2	LOC104968399	21	0.969798	0.000119345	0.423912	EMT
chr11	2929455	2928273	2	PHLDA2	104	0.69247	0.000120658	0.599326	EMT
chr11	1074875	1110511	1	MUC2	52	0.665618	0.000121166	0.140346	EMT
chr11	130069837	130144811	1	APLP2	1533	0.516368	0.000122656	0.244671	EMT
chr9	137441816	137434364	2	ENTPD8	972	0.993794	0.000122656	0.300492	EMT
chr1	155033781	155018520	2	DCST2	1549	0.949086	0.000124847	0.236289	EMT
chr16	2787948	2783953	2	PRSS33	150	1.16627	0.000129652	0.201502	EMT
chr1	1349350	1335276	2	DVL1	38	0.618681	0.00013392	0.241061	EMT
chr1	1339708	1339650	2	MIR6808	39	0.868351	0.000135684	0.515622	EMT
chr6	30955636	30931353	2	SFTA2	316	1.14758	0.000136836	0.201386	EMT
chr6	149485061	149446795	2	ZC3H12D	1137	1.00084	0.000138594	0.194455	EMT
chr8	94639467	94637285	2	LOC100288748	556	0.785333	0.000138594	0.41461	EMT
chr3	13880121	13816258	2	WNT7A	98	0.587126	0.000140731	0.184829	EMT
chr5	179806398	179838078	1	SQSTM1	1130	0.540101	0.000140731	0.374904	EMT
chr12	113773683	113679459	2	LINC01234	1066	0.900672	0.000165665	0.191455	EMT
chr7	20217404	20134655	2	MACC1	136	0.778272	0.000178348	0.204091	EMT
chr22	20701114	20704606	1	TMEM191A	84	0.938724	0.000180997	0.587019	EMT
chr12	53423855	53431534	1	AMHR2	537	1.16207	0.000184389	0.192427	EMT
chr12	57591174	57603418	1	PIP4K2C	680	0.778479	0.000196358	0.159165	EMT
chr12	6963246	6964447	1	MIR200CHG	103	1.05065	0.000199221	0.554224	EMT
chr2	165794682	165747591	2	GALNT3	991	1.12436	0.00020289	0.178039	EMT
chr11	118152888	118133377	2	SCN4B	1365	0.665057	0.000207267	0.171872	EMT
chr8	123851987	124120061	1	FER1L6	698	0.852128	0.000207836	0.265955	EMT
chr17	35981496	35976493	2	CCL16	553	2.05493	0.000210783	0.221315	EMT
chr16	85611409	85676204	1	GSE1	908	0.596052	0.000211839	0.36436	EMT
chr5	176542511	176595974	1	CDHR2	1070	0.5543	0.000219167	0.336996	EMT
chr16	58025566	58046901	1	MMP15	649	0.785786	0.000221724	0.324549	EMT
chr2	264869	278283	1	ACP1	3	1.03424	0.000221724	0.313327	EMT
chr8	22048995	22082527	1	DMTN	139	0.803212	0.000221724	0.227557	EMT
chr7	20217577	20221700	1	LOC100506098	138	0.744532	0.000224013	0.415431	EMT
chr19	1095380	1086579	2	POLR2E	40	0.902064	0.000225225	0.280435	EMT
chr15	52295798	52192322	2	MYO5C	351	0.566535	0.000232189	0.2024	EMT
chr12	6964097	6964191	1	MIR141	105	1.05915	0.000237457	0.644915	EMT
chr1	236518000	236552981	1	LGALS8	2347	0.776413	0.000244796	0.148644	EMT
chr17	75667189	75626845	2	RECQL5	1239	0.691568	0.000249355	0.278687	EMT
chr10	73625953	73497538	2	USP54	449	0.689852	0.000252052	0.193016	EMT
chr5	81301560	81204084	2	CKMT2-AS1	414	0.57691	0.000252052	0.172413	EMT
chr9	35749287	35758575	1	RGP1	215	0.826454	0.000252052	0.251414	EMT
chr11	64893449	64889560	2	MIR194-2HG	823	1.09375	0.000269339	0.408906	EMT
chr22	39320389	39312882	2	RPL3	373	0.526665	0.00027416	0.409425	EMT
chr1	18480982	18486126	1	KLHDC7A	287	0.928782	0.000277893	0.288463	EMT
chr15	84884654	84945796	1	SLC28A1	689	0.727274	0.000278302	0.230482	EMT
chr21	41679181	41697336	1	LINC00111	227	0.596174	0.000300251	0.251559	EMT
chr5	52989326	53094779	1	ITGA2	226	0.576952	0.000302035	0.214413	EMT
chr6	2842006	2832332	2	SERPINB1	18	0.732884	0.000307035	0.272518	EMT
chr3	58214697	58192257	2	DNASE1L3	550	0.623828	0.000308295	0.143695	EMT
chr1	20486220	20482391	2	CAMK2N1	320	0.750802	0.000314377	0.447313	EMT
chr5	177086886	177098144	1	FGFR4	1081	0.580729	0.000343744	0.219781	EMT
chr4	76898147	76894928	2	SOWAHB	448	0.824494	0.000345659	0.408506	EMT
chr2	31217545	31174681	2	CAPN14	227	1.10837	0.000360093	0.141675	EMT
chr5	168291651	168472303	1	WWC1	993	0.537404	0.000361373	0.307142	EMT
chr10	133358035	133355154	2	FUOM	961	0.934069	0.00037202	0.216931	EMT
chr16	67199111	67204029	1	ELMO3	701	1.23153	0.000375142	0.225319	EMT
chr19	33080880	33130542	1	GPATCH1	715	0.861754	0.000375142	0.170685	EMT
chr1	77779624	77879539	1	MIGA1	979	0.824367	0.000377459	0.131632	EMT
chr19	57814913	57803841	2	ZNF552	1615	0.894918	0.000385331	0.309329	EMT
chr9	1049858	1057552	1	DMRT2	10	0.797654	0.000385753	0.239823	EMT
chr15	59594875	59640239	1	GCNT3	397	0.565527	0.000396402	0.0941809	EMT
chr1	209724125	209661364	2	HSD11B1-AS1	2125	0.573314	0.000397575	0.0911035	EMT
chr11	63616883	63573195	2	PLA2G16	778	0.578544	0.000433743	0.0964634	EMT
chr16	90019629	90044975	1	GAS8	998	0.870576	0.00043394	0.255022	EMT
chr16	2090284	2090195	2	MIR1225	112	1.07564	0.000447593	0.671008	EMT
chr18	6256747	6260934	1	L3MBTL4-AS1	41	1.11422	0.000471388	0.0988476	EMT
chr1	51990764	51907956	2	RAB3B	806	0.771622	0.000473998	0.249238	EMT
chr8	23068229	23083619	1	LOC286059	164	0.780501	0.000496926	0.309266	EMT
chr3	42489299	42537573	1	VIPR1	259	0.640703	0.000505553	0.174622	EMT
chr18	70384591	70380140	2	LINC01910	336	0.681143	0.000558196	0.216226	EMT
chr5	138753309	138744434	2	LOC105379194	707	0.655945	0.000578599	0.274982	EMT
chr22	37519542	37490362	2	CARD10	318	0.560683	0.000582854	0.304142	EMT
chr6	100464929	100385015	2	SIM1	876	0.510941	0.000582854	0.100878	EMT
chr12	56334174	56340410	1	IL23A	637	1.2165	0.000602601	0.239025	EMT
chr9	97411950	97496125	1	TDRD7	473	0.905751	0.00061003	0.185813	EMT
chr9	112175408	112040785	2	SUSD1	575	0.512547	0.00061003	0.246777	EMT
chr17	58417582	58352500	2	RNF43	1026	0.63503	0.000610832	0.191632	EMT
chr8	94641074	94707466	1	ESRP1	555	0.694847	0.000610832	0.174348	EMT
chr2	170714567	170712451	2	LINC01124	1027	0.953836	0.000627823	0.383278	EMT
chr11	118264536	118253403	2	MPZL2	1369	1.47136	0.000678031	0.186764	EMT
chr1	966497	975865	1	PLEKHN1	12	0.983676	0.000698702	0.340215	EMT
chr1	59814786	59876378	1	HOOK1	878	0.912638	0.000702666	0.173404	EMT
chr7	140063721	140023744	2	PARP12	952	0.946462	0.000726847	0.170057	EMT
chr16	84042636	84009667	2	SLC38A8	888	0.717498	0.00073025	0.175555	EMT
chr2	24076443	24067584	2	SF3B6	132	0.640007	0.000733635	0.439943	EMT
chr14	70809534	70722526	2	MAP3K9	442	0.619319	0.000750061	0.25427	EMT
chr1	207034366	207081024	1	PFKFB2	2105	0.529435	0.000781346	0.221543	EMT
chr9	36864308	36864254	2	MIR4540	236	1.23167	0.000781568	0.262526	EMT
chr8	109975847	109963645	2	KCNV1	645	0.997388	0.000782118	0.189746	EMT
chr6	36127809	36144524	1	MAPK13	508	0.741156	0.000793986	0.191136	EMT
chr17	41528308	41523617	2	KRT19	715	0.847357	0.000815128	0.529915	EMT
chr1	46719064	46675159	2	EFCAB14	770	0.819207	0.00082363	0.178732	EMT
chr12	18738057	18683169	2	PLCZ1	260	1.23473	0.000857181	0.0923374	EMT
chr10	101131126	101089321	2	TLX1NB	703	0.722519	0.000868443	0.144866	EMT
chr19	1752373	1780988	1	ONECUT3	66	0.621816	0.000899378	0.177457	EMT
chr2	70468495	70467385	2	TGFA-IT1	475	0.817059	0.000899378	0.201126	EMT
chr6	142637889	142526455	2	LOC153910	1103	0.749895	0.000899378	0.116567	EMT
chr11	64891243	64891132	2	MIR192	824	1.31234	0.000917471	0.383827	EMT
chr9	35749228	35736866	2	GBA2	214	0.65352	0.000917471	0.187638	EMT
chr11	64891439	64891355	2	MIR194-2	825	1.3122	0.000921725	0.384301	EMT
chr4	39406853	39451536	1	KLB	231	1.06265	0.000932772	0.136996	EMT
chr11	442011	417933	2	ANO9	18	0.705967	0.000951445	0.199439	EMT
chr11	59713864	59712823	2	OR10V1	656	0.681082	0.00100853	0.222718	EMT
chr19	17794828	17813082	1	B3GNT3	569	1.56464	0.00106529	0.152354	EMT
chr16	27313668	27364778	1	IL4R	399	0.796839	0.00107211	0.240205	EMT
chr10	72954778	72935170	2	PLA2G12B	436	1.53753	0.0010741	0.10823	EMT
chr11	19507229	19502672	2	NAV2-AS5	356	2.30297	0.00109207	0.127774	EMT
chr1	52927212	52895910	2	ECHDC2	821	1.03947	0.00109338	0.179461	EMT
chr19	6502848	6494319	2	TUBB4A	217	0.522773	0.0011105	0.131864	EMT
chr10	102449817	102461106	1	RPARP-AS1	732	0.590251	0.00113075	0.26059	EMT
chr2	10302889	10427617	1	HPCAL1	62	0.535218	0.00116522	0.292366	EMT
chr16	22814177	22916338	1	HS3ST2	365	0.578172	0.00116741	0.0803129	EMT
chr10	62268707	62183035	2	RTKN2	360	0.568796	0.00117959	0.164336	EMT
chr14	64942905	64939152	2	GPX2	389	1.85706	0.00118706	0.170289	EMT
chr7	16753535	16784536	1	TSPAN13	120	0.633962	0.0011928	0.20635	EMT
chr3	53156009	53192717	1	PRKCD	518	0.562745	0.00120085	0.208644	EMT
chr6	167679270	167666840	2	LINC02538	1254	0.830116	0.00120377	0.295439	EMT
chr1	42164718	42162691	2	GUCA2A	669	0.796756	0.00121824	0.264051	EMT
chr14	101730437	101732522	1	LINC00239	777	0.883405	0.00122578	0.306882	EMT
chr1	16073632	16057769	2	FAM131C	262	0.788917	0.00123824	0.213974	EMT
chr1	153031202	153032900	1	SPRR1B	1479	1.28194	0.00124722	0.133988	EMT
chr1	233327768	233385148	1	MAP3K21	2318	0.79076	0.00128363	0.202955	EMT
chr2	181680665	181536676	2	CERKL	1111	0.748891	0.00128363	0.119148	EMT
chr4	119628991	119494395	2	PDE5A	668	0.697062	0.00128946	0.214799	EMT
chr12	52948871	52952901	1	KRT18	518	0.573217	0.00130665	0.503843	EMT
chr16	4788397	4796491	1	SMIM22	221	2.07638	0.00130836	0.186077	EMT
chr1	54806063	54842252	1	LEXM	854	1.01037	0.00133199	0.145386	EMT
chr7	150722253	150750033	1	GIMAP5	1065	0.738939	0.00133199	0.0562216	EMT
chr19	6530999	6535928	1	TNFSF9	218	0.57545	0.00133398	0.267106	EMT
chr19	55071291	55027593	2	RDH13	1513	0.59711	0.00135102	0.279886	EMT
chr11	74467729	74454841	2	KCNE3	1056	0.805184	0.00135255	0.12463	EMT
chr1	54018186	54007299	2	LDLRAD1	838	1.14873	0.00137801	0.154116	EMT
chr7	86643914	86864884	1	GRM3	518	0.718792	0.00138101	0.113622	EMT
chr1	201399915	201373244	2	LAD1	2002	0.572584	0.00142078	0.206794	EMT
chr2	112645690	112641832	2	FLJ42351	770	0.503009	0.0014417	0.456394	EMT
chr17	7263983	7246829	2	CLDN7	174	0.530737	0.00147469	0.325069	EMT
chr1	39771348	39769523	2	OXCT2	639	0.703196	0.00148082	0.124801	EMT
chr8	130017129	129839593	2	FAM49B	741	0.518096	0.00148933	0.188309	EMT
chr6	42217865	42206801	2	MRPS10	582	1.18733	0.00154346	0.178703	EMT
chr1	172420688	172468831	1	C1orf105	1833	0.686426	0.00155058	0.193785	EMT
chr4	83535914	83605875	1	GPAT3	491	0.772454	0.00157715	0.164941	EMT
chr14	91867536	91779751	2	TC2N	585	0.812821	0.00162201	0.144281	EMT
chr2	70994749	70941817	2	ATP6V1B1-AS1	484	0.653622	0.00167321	0.232327	EMT
chr1	162376870	162373203	2	SPATA46	1746	1.56144	0.00178357	0.253713	EMT
chr6	26251651	26253710	1	HIST1H2BH	185	1.04516	0.00181085	0.282969	EMT
chr6	138107511	138088505	2	PERP	1080	0.711046	0.00181085	0.1836	EMT
chr9	36893531	36893462	2	MIR4476	237	0.521233	0.00181085	0.211776	EMT
chr10	11823339	11872277	1	PROSER2	78	0.737923	0.00182729	0.136839	EMT
chr11	127002910	127006058	1	KIRREL3-AS3	1513	1.09001	0.00186101	0.200236	EMT
chr1	19923617	19920009	2	PLA2G2E	310	1.06964	0.0018954	0.20635	EMT
chr1	34781189	34786369	1	GJB3	563	1.09294	0.0019095	0.332419	EMT
chrX	46327645	46325924	2	LINC01186	206	0.844966	0.00191901	0.260242	EMT
chrX	108044970	108079184	1	VSIG1	589	0.902854	0.00196441	0.0416301	EMT
chr10	96271587	96191702	2	BLNK	629	0.517876	0.00199144	0.0706199	EMT
chr2	107754112	107822129	1	GACAT1	726	0.569194	0.00199408	0.0458232	EMT
chr3	9902612	9916402	1	IL17RE	53	0.749179	0.00203979	0.28638	EMT
chr16	2091436	2095433	1	LOC105371049	110	0.89383	0.00208983	0.378388	EMT
chr3	37988059	38007188	1	VILL	217	0.516634	0.00217711	0.27003	EMT
chr14	67533301	67589612	1	PLEKHH1	409	0.622367	0.00217867	0.162415	EMT
chr12	69348341	69354234	1	LYZ	761	1.39609	0.00218875	0.10838	EMT
chr11	75759512	75801535	1	DGAT2	1079	0.6094	0.00219991	0.116384	EMT
chr1	34755047	34758512	1	GJB5	561	1.49552	0.00225232	0.201002	EMT
chr6	33207835	33207944	1	MIR219A1	441	0.783358	0.00225232	0.510679	EMT
chr5	1201595	1225117	1	SLC6A19	25	0.678093	0.0022791	0.097238	EMT
chr5	157059119	157029413	2	HAVCR1	939	0.529691	0.0022791	0.10065	EMT
chr9	32635669	32629454	2	TAF1L	142	0.504343	0.00229889	0.0659654	EMT
chr12	13387167	13371089	2	LINC01559	232	0.72306	0.00230988	0.201016	EMT
chr11	2899721	2925246	1	SLC22A18	103	0.534115	0.00234691	0.210998	EMT
chr11	108593738	108505431	2	EXPH5	1272	0.520376	0.00234691	0.12412	EMT
chr2	200735177	200712305	2	LINC01792	1198	0.529346	0.00239173	0.0922337	EMT
chr19	57769655	57819939	1	ZNF586	1614	0.691457	0.00244283	0.224429	EMT
chr19	34994784	35026471	1	GRAMD1A	742	0.603243	0.00244517	0.22975	EMT
chr6	129710225	129576132	2	ARHGAP18	1012	0.563543	0.00245941	0.152935	EMT
chr1	43991359	43996528	1	CCDC24	710	0.548477	0.00252387	0.21314	EMT
chr9	137277749	137282641	1	TOR4A	968	0.714129	0.0025292	0.310295	EMT
chr2	105438513	105357712	2	FHL2	720	0.644103	0.00254147	0.180896	EMT
chr19	38769904	38730187	2	CAPN12	869	0.574467	0.00258823	0.168559	EMT
chrX	70259764	70258170	2	P2RY4	396	1.12337	0.00262656	0.155972	EMT
chr3	129278828	129306186	1	HMCES	908	0.793654	0.0026594	0.239018	EMT
chr9	33402682	33383179	2	AQP7	153	0.82071	0.0026594	0.160707	EMT
chr2	170715351	170718078	1	SP5	1026	0.745912	0.00278717	0.329223	EMT
chr1	43285617	43281883	2	C1orf210	690	0.841783	0.00279467	0.208171	EMT
chr6	30940972	30954221	1	MUCL3	317	1.08296	0.00279735	0.16661	EMT
chr1	203287152	203288801	1	LINC01353	2038	0.683934	0.00281532	0.426833	EMT
chr1	224398311	224398227	2	MIR4742	2227	0.559127	0.00281878	0.155848	EMT
chr2	232520463	232525716	1	PRSS56	1464	0.928584	0.00281878	0.199467	EMT
chr6	122471917	122726373	1	PKIB	983	0.530119	0.00281878	0.198852	EMT
chrX	70234655	70240627	1	AWAT1	395	1.14712	0.00281878	0.0856178	EMT
chr1	159945604	159927039	2	IGSF9	1679	0.751021	0.00283635	0.188559	EMT
chr22	35066136	35087387	1	ISX	276	0.775046	0.00284882	0.142842	EMT
chr6	6169435	6169304	2	MIR7853	52	0.866533	0.00285874	0.0647459	EMT
chr15	42156636	42139034	2	PLA2G4F	240	0.948421	0.00291365	0.145496	EMT
chr15	71115494	71110244	2	CT62	516	1.11438	0.00298947	0.333427	EMT
chr14	104724186	104747325	1	ADSSL1	818	0.971134	0.00299363	0.257728	EMT
chr16	68233499	68233426	2	MIR6773	743	0.594813	0.00308098	0.753138	EMT
chr19	11089362	11133816	1	LDLR	357	0.580684	0.00323584	0.294455	EMT
chr4	39411910	39411974	1	MIR5591	232	1.34207	0.00326337	0.230994	EMT
chr9	113376999	113373419	2	HDHD3	594	0.808324	0.00326337	0.251906	EMT
chr1	9182004	9196284	1	LNCTAM34A	148	0.559078	0.00326849	0.144398	EMT
chr11	124739846	124747210	1	NRGN	1471	0.604864	0.00335558	0.281876	EMT
chr1	183186238	183244900	1	LAMC2	1916	0.659585	0.00335928	0.242287	EMT
chr22	45284982	45295874	1	UPK3A	483	0.761754	0.00336476	0.329774	EMT
chrX	135396429	135397764	1	LOC100506790	757	2.2469	0.00338403	0.208433	EMT
chr7	32957404	33006931	1	FKBP9	246	0.635787	0.00341315	0.151931	EMT
chr16	19410496	19499113	1	TMC5	321	1.10229	0.00350738	0.138156	EMT
chr6	157529132	157529200	1	MIR3692	1185	0.796993	0.00352505	0.281134	EMT
chr21	41715775	41711520	2	LINC00479	229	0.667696	0.00358171	0.163163	EMT
chr19	44662278	44684359	1	CEACAM19	1058	0.743093	0.00358225	0.135327	EMT
chr9	97039643	97029679	2	CTSV	468	0.752443	0.00363548	0.275362	EMT
chr9	21187671	21186694	2	IFNA4	92	1.82485	0.00365045	0.0833558	EMT
chr4	40630875	40423267	2	RBM47	244	0.533211	0.00383539	0.221356	EMT
chr3	170037929	170085403	1	GPR160	1161	0.807992	0.00385225	0.10037	EMT
chr6	31739948	31762834	1	MSH5	369	0.643744	0.00386509	0.299187	EMT
chr2	232869014	232878704	1	SNORC	1473	0.54867	0.00392507	0.117905	EMT
chr11	94543840	94549898	1	FUT4	1195	0.617344	0.00395983	0.257976	EMT
chr6	116060758	115931149	2	FRK	948	0.587463	0.00403395	0.0907114	EMT
chr13	27921404	27833444	2	PLUT	78	0.698032	0.00403751	0.125055	EMT
chr9	138203325	138199933	2	LOC101928932	985	1.23444	0.00404235	0.0740386	EMT
chr12	55716043	55684568	2	ITGA7	603	0.666526	0.00406105	0.224671	EMT
chr16	56657694	56659305	1	MT1F	613	1.17114	0.00409209	0.204071	EMT
chr20	63956415	63939829	2	UCKL1	699	0.585017	0.00430964	0.287349	EMT
chr2	121285207	121216587	2	TFCP2L1	819	0.58999	0.00433886	0.155207	EMT
chr10	80207710	80219657	1	LINC00857	506	0.627365	0.0043426	0.29154	EMT
chr12	65169571	65248327	1	LEMD3	727	0.98179	0.00438865	0.173701	EMT
chr18	23662885	23598926	2	ANKRD29	125	0.591454	0.00440721	0.108419	EMT
chr3	38039205	38124025	1	DLEC1	219	0.651618	0.00441608	0.100191	EMT
[truncated: 2,818 more rows]
